# Supplementary material for: 3D Electron Diffraction Structure Determination of Terrylene, a Promising Candidate for Intermolecular Singlet Fission
Source: Chemphyschem. 2021 Jun 30;22(15):1631–7. doi: 10.1002/cphc.202100320 (PMC8457070; doi:10.1002/cphc.202100320)
Supplement: Supplementary file 2 — Supporting Information [file CPHC-22-1631-s002.cif]

#=======================================================================
data_global
#=======================================================================

_audit_creation_method                   'Jana2006 Version : 13/10/2015'


# 1. PROCESSING SUMMARY (IUCr Office Use Only)

_journal_date_recd_electronic            ?
_journal_date_to_coeditor                ?
_journal_date_from_coeditor              ?
_journal_date_accepted                   ?
_journal_date_printers_first             ?
_journal_date_printers_final             ?
_journal_date_proofs_out                 ?
_journal_date_proofs_in                  ?
_journal_coeditor_name                   ?
_journal_coeditor_code                   ?
_journal_coeditor_notes
; ?
;
_journal_techeditor_code                 ?
_journal_paper_category                  ?
_journal_techeditor_notes
; ?
;
_journal_coden_ASTM                      ?
_journal_name_full                       ?
_journal_year                            ?
_journal_volume                          ?
_journal_issue                           ?
_journal_page_first                      ?
_journal_page_last                       ?
_journal_suppl_publ_number               ?
_journal_suppl_publ_pages                ?

#=======================================================================

# 2. SUBMISSION DETAILS

_publ_contact_author_name                ?
_publ_contact_author_address
; ?
;
_publ_contact_author_email               ?
_publ_contact_author_fax                 ?
_publ_contact_author_phone               ?

_publ_requested_journal                  ?
_publ_requested_category                 ?

_publ_contact_letter
; ?
;

#=======================================================================

# 3. TITLE AND AUTHOR LIST

_publ_section_title
; ?
;
_publ_section_title_footnote
; ?
;
loop_
 _publ_author_name
 _publ_author_footnote
 _publ_author_address
; ?      # name
;
; ?      # footnote
;
; ?      # address
;

#=======================================================================

# 4. TEXT

_publ_section_synopsis
; ?
;
_publ_section_abstract
; ?
;
_publ_section_comment
; ?
;
_publ_section_introduction
; ?
;
_publ_section_experimental
; ?
;
_publ_section_exptl_prep
; ?
;
_publ_section_exptl_refinement
; ?
;
_publ_section_exptl_solution
; ?
;
_publ_section_discussion
; ?
;
_publ_section_acknowledgements
; ?
;
_publ_section_references
;
Momma, K. & Izumi, F. (2011) J. Appl. Cryst. 44, 1272-1276.

Petricek, V., Dusek, M. & Palatinus L. (2014). Z. Kristallogr. 229(5), 345-352.

Burla, M.C., Caliandro, R., Camalli, M., Carrozzini, B., Cascarano,
G.L., Cuocci, C., Giacovazzo, C., Mallamo. M., Mazzone, A. & Polidori, G. 
(2015). J. Appl. Cryst. 48, 306-361.

Palatinus, L., Petricek, V. & Correa, C.A. (2015). Acta Cryst. A71, 235-244.

Palatinus, L., Brazda, P., Jelinek, M., Hrda, J., Steciuk, G. & Klementova, M. 
(2019). Acta Cryst. B75, 512-522.
;
_publ_section_figure_captions
; ?
;
_publ_section_table_legends
; ?
;

_computing_structure_solution   
; SIR2014 (Burla et al., 2015)
; 
_computing_structure_refinement 
; 
JANA2006 
(Petricek et al., 2014)
(Palatinus et al., 2015)
; 
_computing_molecular_graphics   
; VESTA Momma & Izumi, 2011)
; 
_computing_publication_material 
; JANA2006 (Petricek et al., 2014)
;
#=======================================================================
data_I
#=======================================================================

# 5. CHEMICAL DATA

_chemical_name_systematic
; ?
;
_chemical_name_common                    ?
_chemical_formula_moiety                 ?
_chemical_formula_structural             ?
_chemical_formula_analytical             ?
_chemical_formula_iupac                  ?
_chemical_formula_sum                    'C30 H16'
_chemical_formula_weight                 376.5
_chemical_melting_point                  ?
_chemical_compound_source                ?
_chemical_absolute_configuration         .

#=======================================================================

# 6. CRYSTAL DATA

_symmetry_cell_setting                   monoclinic
_symmetry_space_group_name_H-M           'P 1 21/a 1'
_symmetry_space_group_name_Hall          '-P 2yab'
_symmetry_Int_Tables_number              14

loop_
 _space_group_symop_id
 _space_group_symop_operation_xyz
 1   x,y,z
 2   -x+1/2,y+1/2,-z
 3   -x,-y,-z
 4   x+1/2,-y+1/2,z

_cell_length_a                           11.3(2)
_cell_length_b                           10.4(2)
_cell_length_c                           14.8(3)
_cell_angle_alpha                        90
_cell_angle_beta                         96.6(5)
_cell_angle_gamma                        90
_cell_volume                             1730(60)

loop_
 _twin_individual_id
 _twin_individual_mass_fraction_refined
 _twin_individual_twin_matrix_11
 _twin_individual_twin_matrix_12
 _twin_individual_twin_matrix_13
 _twin_individual_twin_matrix_21
 _twin_individual_twin_matrix_22
 _twin_individual_twin_matrix_23
 _twin_individual_twin_matrix_31
 _twin_individual_twin_matrix_32
 _twin_individual_twin_matrix_33
 ? ? ? ? ? ? ? ? ? ? ?

_cell_formula_units_Z                    4

_cell_measurement_reflns_used            ?
_cell_measurement_theta_min              ?
_cell_measurement_theta_max              ?
_cell_measurement_temperature            293
_cell_special_details
; ?
;

_exptl_crystal_density_diffrn            1.4461
_exptl_crystal_density_meas              ?
_exptl_crystal_density_method            ?
_exptl_crystal_F_000                     784

_exptl_absorpt_coefficient_mu            0
_exptl_crystal_description               'nanocrystal'
_exptl_crystal_size_max                  ?
_exptl_crystal_size_mid                  ?
_exptl_crystal_size_min                  ?
_exptl_crystal_size_rad                  ?
_exptl_crystal_colour                    ?
_exptl_absorpt_correction_type           ?
_exptl_absorpt_process_details           ?
_exptl_absorpt_correction_T_min          ?
_exptl_absorpt_correction_T_max          ?
loop_
 _exptl_crystal_face_index_h
 _exptl_crystal_face_index_k
 _exptl_crystal_face_index_l
 _exptl_crystal_face_perp_dist
 ? ? ? ?

#=======================================================================

# 7. EXPERIMENTAL DATA

_diffrn_ambient_temperature              293
_diffrn_source                           ?
_diffrn_source_type     	         'LaB6 gun'
_diffrn_source_power                     ?
_diffrn_source_voltage                   ?
_diffrn_source_current                   ?
_diffrn_radiation_type                   'electron'
_diffrn_radiation_source                 '120 kV electron microscope'
_diffrn_radiation_wavelength             0.0335

_diffrn_measurement_device		 'transmission electron microscope'
_diffrn_measurement_device_type		 'Zeiss Libra 120'
_diffrn_detector		         'single-electron detector MEDIPIX'
_diffrn_detector_type		         'ASI Timepix'
_exptl_special_details		         ? 

_diffrn_radiation_monochromator          ?
_diffrn_detector_area_resol_mean         ?
_diffrn_measurement_method               'precession assisted step-wise 3D electron diffration'
_diffrn_special_details                  'data were collected using energy filter' 
_diffrn_measurement_specimen_support     'C-coated Cu-grid for TEM'

_diffrn_reflns_number                    37054
_diffrn_reflns_theta_min                 0.11
_diffrn_reflns_theta_max                 1.2
_diffrn_reflns_theta_full                0.59
_diffrn_measured_fraction_theta_max      0.66
_diffrn_measured_fraction_theta_full     0.68
_diffrn_reflns_av_R_equivalents          ?
_diffrn_reflns_av_unetI/netI             0.0824
_diffrn_reflns_limit_h_min               -14
_diffrn_reflns_limit_h_max               12
_diffrn_reflns_limit_k_min               -12
_diffrn_reflns_limit_k_max               13
_diffrn_reflns_limit_l_min               -13
_diffrn_reflns_limit_l_max               14
_diffrn_reflns_reduction_process         ?

_diffrn_standards_number                 ?
_diffrn_standards_interval_count         ?
_diffrn_standards_interval_time          ?
_diffrn_standards_decay_%                ?
loop_
_diffrn_standard_refln_index_h
_diffrn_standard_refln_index_k
_diffrn_standard_refln_index_l
  ? ? ?

_diffrn_radiation_probe                  electron

#=======================================================================

# 8. REFINEMENT DATA

_refine_special_details
; ?
;

_reflns_number_total                     5917
_reflns_number_gt                        876
_reflns_threshold_expression             'I>3\s(I)'

_refine_ls_structure_factor_coef         F
_refine_ls_R_factor_gt                   0.1329
_refine_ls_wR_factor_gt                  0.1437
_refine_ls_R_factor_all                  0.4615
_refine_ls_wR_factor_ref                 0.1639
_refine_ls_goodness_of_fit_ref           2.35
_refine_ls_goodness_of_fit_gt            5.57
_refine_ls_restrained_S_gt               ?
_refine_ls_restrained_S_all              ?
_refine_ls_number_reflns                 5917
_refine_ls_number_parameters             164
_refine_ls_number_restraints             77
_refine_ls_number_constraints            93
_refine_ls_weighting_scheme              sigma
_refine_ls_weighting_details             'w=1/(\s^2^(F)+0.0001F^2^)'
_refine_ls_hydrogen_treatment            'constr'
_refine_ls_shift/su_max                  0.0615
_refine_ls_shift/su_mean                 0.0112
_refine_diff_density_max                 ?
_refine_diff_density_min                 ?
_refine_ls_extinction_method             'none'
_refine_ls_extinction_coef               ?
_refine_ls_abs_structure_details         ?
_refine_ls_abs_structure_Flack           ?
_refine_ls_abs_structure_Rogers          ?

_computing_data_collection               ?
_computing_cell_refinement               ?
_computing_data_reduction                ?
_computing_structure_solution            ?
_computing_structure_refinement          ?
_computing_molecular_graphics            ?
_computing_publication_material          ?

loop_
 _restr_distance_atom_site_label_1
 _restr_distance_site_symmetry_1
 _restr_distance_atom_site_label_2
 _restr_distance_site_symmetry_2
 _restr_distance_target
 _restr_distance_target_weight_param
 ? ? ? ? ? ?

loop_
 _restr_angle_atom_site_label_1
 _restr_angle_site_symmetry_1
 _restr_angle_atom_site_label_2
 _restr_angle_site_symmetry_2
 _restr_angle_atom_site_label_3
 _restr_angle_site_symmetry_3
 _restr_angle_target
 _restr_angle_target_weight_param
 ? ? ? ? ? ? ? ?

loop_
 _restr_torsion_atom_site_label_1
 _restr_torsion_site_symmetry_1
 _restr_torsion_atom_site_label_2
 _restr_torsion_site_symmetry_2
 _restr_torsion_atom_site_label_3
 _restr_torsion_site_symmetry_3
 _restr_torsion_atom_site_label_4
 _restr_torsion_site_symmetry_4
 _restr_torsion_angle_target
 _restr_torsion_weight_param
 ? ? ? ? ? ? ? ? ? ?

loop_
 _restr_equal_distance_atom_site_label_1
 _restr_equal_distance_site_symmetry_1
 _restr_equal_distance_atom_site_label_2
 _restr_equal_distance_site_symmetry_2
 _restr_equal_distance_class_class_id
 _restr_equal_distance_class_target_weight_param
C1 . C2 . 1 0.01
C2 . C3 . 1 0.01
C3 . C4 . 1 0.01
C4 . C5 . 1 0.01
C5 . C6 . 1 0.01
C6 . C1 . 1 0.01
C6 . C7 . 1 0.01
C7 . C8 . 1 0.01
C8 . C9 . 1 0.01
C9 . C10 . 1 0.01
C10 . C5 . 1 0.01
C7 . C11 . 1 0.01
C1 . C17 . 1 0.01
C11 . C12 . 1 0.01
C12 . C13 . 1 0.01
C13 . C14 . 1 0.01
C14 . C15 . 1 0.01
C15 . C16 . 1 0.01
C16 . C11 . 1 0.01
C15 . C16 . 2 0.01
C16 . C17 . 2 0.01
C17 . C18 . 2 0.01
C18 . C19 . 2 0.01
C19 . C20 . 2 0.01
C20 . C15 . 2 0.01
C20 . C21 . 2 0.01
C14 . C27 . 2 0.01
C21 . C22 . 2 0.01
C22 . C23 . 2 0.01
C23 . C24 . 2 0.01
C24 . C25 . 2 0.01
C25 . C26 . 2 0.01
C26 . C21 . 2 0.01
C26 . C27 . 2 0.01
C27 . C28 . 2 0.01
C28 . C29 . 2 0.01
C29 . C30 . 2 0.01
C30 . C25 . 2 0.01

loop_
 _restr_equal_angle_atom_site_label_1
 _restr_equal_angle_site_symmetry_1
 _restr_equal_angle_atom_site_label_2
 _restr_equal_angle_site_symmetry_2
 _restr_equal_angle_atom_site_label_3
 _restr_equal_angle_site_symmetry_3
 _restr_equal_angle_class_class_id
 _restr_equal_angle_class_target_weight_param
C6 . C1 . C2 . 2 0.05
C1 . C2 . C3 . 2 0.05
C2 . C3 . C4 . 2 0.05
C4 . C5 . C6 . 2 0.05
C5 . C6 . C1 . 2 0.05
C10 . C5 . C6 . 2 0.05
C5 . C6 . C7 . 2 0.05
C6 . C7 . C8 . 2 0.05
C7 . C8 . C9 . 2 0.05
C8 . C9 . C10 . 2 0.05
C9 . C10 . C5 . 2 0.05
C17 . C1 . C6 . 2 0.05
C1 . C6 . C7 . 2 0.05
C6 . C7 . C11 . 2 0.05
C7 . C11 . C16 . 2 0.05
C11 . C16 . C17 . 2 0.05
C16 . C17 . C1 . 2 0.05
C16 . C11 . C12 . 2 0.05
C11 . C12 . C13 . 2 0.05
C12 . C13 . C14 . 2 0.05
C13 . C14 . C15 . 2 0.05
C14 . C15 . C16 . 2 0.05
C15 . C16 . C11 . 2 0.05
C20 . C15 . C16 . 2 0.05
C15 . C16 . C17 . 2 0.05
C16 . C17 . C18 . 2 0.05
C18 . C19 . C20 . 2 0.05
C19 . C20 . C15 . 2 0.05
C27 . C14 . C15 . 2 0.05
C14 . C15 . C20 . 2 0.05
C15 . C20 . C21 . 2 0.05
C20 . C21 . C26 . 2 0.05
C21 . C26 . C27 . 2 0.05
C26 . C27 . C14 . 2 0.05
C26 . C21 . C22 . 2 0.05
C21 . C22 . C23 . 2 0.05
C22 . C23 . C24 . 2 0.05
C23 . C24 . C25 . 2 0.05
C24 . C25 . C26 . 2 0.05
C25 . C26 . C21 . 2 0.05
C30 . C25 . C26 . 2 0.05
C25 . C26 . C27 . 2 0.05
C26 . C27 . C28 . 2 0.05
C27 . C28 . C29 . 2 0.05
C28 . C29 . C30 . 2 0.05
C29 . C30 . C25 . 2 0.05

loop_
 _restr_equal_torsion_atom_site_label_1
 _restr_equal_torsion_site_symmetry_1
 _restr_equal_torsion_atom_site_label_2
 _restr_equal_torsion_site_symmetry_2
 _restr_equal_torsion_atom_site_label_3
 _restr_equal_torsion_site_symmetry_3
 _restr_equal_torsion_atom_site_label_4
 _restr_equal_torsion_site_symmetry_4
 _restr_equal_torsion_class_class_id
 _restr_equal_torsion_class_target_weight_param
 ? ? ? ? ? ? ? ? ? ?


#=======================================================================

# 9. ATOMIC COORDINATES AND DISPLACEMENT PARAMETERS

loop_
 _atom_site_label
 _atom_site_type_symbol
 _atom_site_fract_x
 _atom_site_fract_y
 _atom_site_fract_z
 _atom_site_adp_type
 _atom_site_U_iso_or_equiv
 _atom_site_site_symmetry_multiplicity
 _atom_site_occupancy
 _atom_site_calc_flag
 _atom_site_refinement_flags
 _atom_site_disorder_assembly
 _atom_site_disorder_group
  C1 C 0.4033(3) 0.2312(3) 0.2704(4) Uiso 0.0422(7) 4 1 d . . .
  C2 C 0.4508(3) 0.3245(4) 0.2183(5) Uiso 0.0422(7) 4 1 d . . .
  H2 H 0.504359 0.392285 0.248334 Uiso 0.0507 4 1 d . . .
  C3 C 0.4236(4) 0.3237(4) 0.1230(6) Uiso 0.0422(7) 4 1 d . . .
  H3 H 0.45788 0.390931 0.08531 Uiso 0.0507 4 1 d . . .
  C4 C 0.3502(4) 0.2307(5) 0.0817(6) Uiso 0.0422(7) 4 1 d . . .
  H4 H 0.330903 0.23015 0.014056 Uiso 0.0507 4 1 d . . .
  C5 C 0.3032(3) 0.1385(4) 0.1331(5) Uiso 0.0422(7) 4 1 d . . .
  C6 C 0.3306(3) 0.1392(3) 0.2296(4) Uiso 0.0422(7) 4 1 d . . .
  C7 C 0.2832(3) 0.0462(3) 0.2815(4) Uiso 0.0422(7) 4 1 d . . .
  C8 C 0.2106(4) -0.0456(4) 0.2406(5) Uiso 0.0422(7) 4 1 d . . .
  H8 H 0.176275 -0.112837 0.278115 Uiso 0.0507 4 1 d . . .
  C9 C 0.1830(4) -0.0461(5) 0.1434(6) Uiso 0.0422(7) 4 1 d . . .
  H9 H 0.129538 -0.113874 0.113204 Uiso 0.0507 4 1 d . . .
  C10 C 0.2300(4) 0.0460(5) 0.0919(5) Uiso 0.0422(7) 4 1 d . . .
  H10 H 0.210738 0.045584 0.024269 Uiso 0.0507 4 1 d . . .
  C11 C 0.3113(3) 0.0468(3) 0.3804(4) Uiso 0.0422(7) 4 1 d . . .
  C12 C 0.2640(3) -0.0459(4) 0.4321(5) Uiso 0.0422(7) 4 1 d . . .
  H12 H 0.210526 -0.113587 0.401926 Uiso 0.0507 4 1 d . . .
  C13 C 0.2911(3) -0.0453(4) 0.5276(5) Uiso 0.0422(7) 4 1 d . . .
  H13 H 0.256827 -0.112573 0.565121 Uiso 0.0507 4 1 d . . .
  C14 C 0.3634(3) 0.0461(3) 0.5683(4) Uiso 0.0422(7) 4 1 d . . .
  C15 C 0.4106(3) 0.1387(3) 0.5166(4) Uiso 0.0422(7) 4 1 d . . .
  C16 C 0.3834(3) 0.1381(3) 0.4210(4) Uiso 0.0422(7) 4 1 d . . .
  C17 C 0.4312(3) 0.2319(3) 0.3686(5) Uiso 0.0422(7) 4 1 d . . .
  C18 C 0.5053(3) 0.3256(4) 0.4103(5) Uiso 0.0422(7) 4 1 d . . .
  H18 H 0.539559 0.392894 0.372684 Uiso 0.0507 4 1 d . . .
  C19 C 0.5327(3) 0.3263(4) 0.5065(5) Uiso 0.0422(7) 4 1 d . . .
  H19 H 0.586229 0.394067 0.536632 Uiso 0.0507 4 1 d . . .
  C20 C 0.4852(3) 0.2331(3) 0.5586(4) Uiso 0.0422(7) 4 1 d . . .
  C21 C 0.5138(3) 0.2338(3) 0.6591(4) Uiso 0.0422(7) 4 1 d . . .
  C22 C 0.5880(4) 0.3278(4) 0.7009(5) Uiso 0.0422(7) 4 1 d . . .
  H22 H 0.622332 0.395067 0.663399 Uiso 0.0507 4 1 d . . .
  C23 C 0.6158(4) 0.3283(4) 0.7988(6) Uiso 0.0422(7) 4 1 d . . .
  H23 H 0.669324 0.39604 0.828937 Uiso 0.0507 4 1 d . . .
  C24 C 0.5689(4) 0.2361(5) 0.8502(5) Uiso 0.0422(7) 4 1 d . . .
  H24 H 0.58811 0.236498 0.917866 Uiso 0.0507 4 1 d . . .
  C25 C 0.4940(3) 0.1415(4) 0.8080(5) Uiso 0.0422(7) 4 1 d . . .
  C26 C 0.4664(3) 0.1409(4) 0.7109(4) Uiso 0.0422(7) 4 1 d . . .
  C27 C 0.3920(3) 0.0467(4) 0.6690(4) Uiso 0.0422(7) 4 1 d . . .
  C28 C 0.3446(3) -0.0463(4) 0.7209(5) Uiso 0.0422(7) 4 1 d . . .
  H28 H 0.291014 -0.114042 0.690799 Uiso 0.0507 4 1 d . . .
  C29 C 0.3722(4) -0.0457(5) 0.8180(6) Uiso 0.0422(7) 4 1 d . . .
  H29 H 0.337886 -0.112966 0.855548 Uiso 0.0507 4 1 d . . .
  C30 C 0.4466(4) 0.0485(5) 0.8599(5) Uiso 0.0422(7) 4 1 d . . .
  H30 H 0.465806 0.048959 0.927592 Uiso 0.0507 4 1 d . . .

loop_
 _atom_site_aniso_label
 _atom_site_aniso_type_symbol
 _atom_site_aniso_U_11
 _atom_site_aniso_U_22
 _atom_site_aniso_U_33
 _atom_site_aniso_U_12
 _atom_site_aniso_U_13
 _atom_site_aniso_U_23
 ? ? ? ? ? ? ? ?

loop_
 _jana_atom_site_ADP_C_label
 _jana_atom_site_ADP_C_type_symbol
 _jana_atom_site_ADP_C_111
 _jana_atom_site_ADP_C_112
 _jana_atom_site_ADP_C_113
 _jana_atom_site_ADP_C_122
 _jana_atom_site_ADP_C_123
 _jana_atom_site_ADP_C_133
 _jana_atom_site_ADP_C_222
 _jana_atom_site_ADP_C_223
 _jana_atom_site_ADP_C_233
 _jana_atom_site_ADP_C_333
 ? ? ? ? ? ? ? ? ? ? ? ?

loop_
 _jana_atom_site_ADP_D_label
 _jana_atom_site_ADP_D_type_symbol
 _jana_atom_site_ADP_D_1111
 _jana_atom_site_ADP_D_1112
 _jana_atom_site_ADP_D_1113
 _jana_atom_site_ADP_D_1122
 _jana_atom_site_ADP_D_1123
 _jana_atom_site_ADP_D_1133
 _jana_atom_site_ADP_D_1222
 _jana_atom_site_ADP_D_1223
 _jana_atom_site_ADP_D_1233
 _jana_atom_site_ADP_D_1333
 _jana_atom_site_ADP_D_2222
 _jana_atom_site_ADP_D_2223
 _jana_atom_site_ADP_D_2233
 _jana_atom_site_ADP_D_2333
 _jana_atom_site_ADP_D_3333
 ? ? ? ? ? ? ? ? ? ? ? ? ? ? ? ? ?

loop_
 _jana_atom_site_ADP_E_label
 _jana_atom_site_ADP_E_type_symbol
 _jana_atom_site_ADP_E_11111
 _jana_atom_site_ADP_E_11112
 _jana_atom_site_ADP_E_11113
 _jana_atom_site_ADP_E_11122
 _jana_atom_site_ADP_E_11123
 _jana_atom_site_ADP_E_11133
 _jana_atom_site_ADP_E_11222
 _jana_atom_site_ADP_E_11223
 _jana_atom_site_ADP_E_11233
 _jana_atom_site_ADP_E_11333
 _jana_atom_site_ADP_E_12222
 _jana_atom_site_ADP_E_12223
 _jana_atom_site_ADP_E_12233
 _jana_atom_site_ADP_E_12333
 _jana_atom_site_ADP_E_13333
 _jana_atom_site_ADP_E_22222
 _jana_atom_site_ADP_E_22223
 _jana_atom_site_ADP_E_22233
 _jana_atom_site_ADP_E_22333
 _jana_atom_site_ADP_E_23333
 _jana_atom_site_ADP_E_33333
 ? ? ? ? ? ? ? ? ? ? ? ? ? ? ? ? ? ? ? ? ? ? ?

loop_
 _jana_atom_site_ADP_F_label
 _jana_atom_site_ADP_F_type_symbol
 _jana_atom_site_ADP_F_111111
 _jana_atom_site_ADP_F_111112
 _jana_atom_site_ADP_F_111113
 _jana_atom_site_ADP_F_111122
 _jana_atom_site_ADP_F_111123
 _jana_atom_site_ADP_F_111133
 _jana_atom_site_ADP_F_111222
 _jana_atom_site_ADP_F_111223
 _jana_atom_site_ADP_F_111233
 _jana_atom_site_ADP_F_111333
 _jana_atom_site_ADP_F_112222
 _jana_atom_site_ADP_F_112223
 _jana_atom_site_ADP_F_112233
 _jana_atom_site_ADP_F_112333
 _jana_atom_site_ADP_F_113333
 _jana_atom_site_ADP_F_122222
 _jana_atom_site_ADP_F_122223
 _jana_atom_site_ADP_F_122233
 _jana_atom_site_ADP_F_122333
 _jana_atom_site_ADP_F_123333
 _jana_atom_site_ADP_F_133333
 _jana_atom_site_ADP_F_222222
 _jana_atom_site_ADP_F_222223
 _jana_atom_site_ADP_F_222233
 _jana_atom_site_ADP_F_222333
 _jana_atom_site_ADP_F_223333
 _jana_atom_site_ADP_F_233333
 _jana_atom_site_ADP_F_333333
 ? ? ? ? ? ? ? ? ? ? ? ? ? ? ? ? ? ? ? ? ? ? ? ? ? ? ? ? ? ?


#=======================================================================

# 10. MOLECULAR GEOMETRY


loop_
 _geom_bond_atom_site_label_1
 _geom_bond_atom_site_label_2
 _geom_bond_site_symmetry_1
 _geom_bond_site_symmetry_2
 _geom_bond_distance
 _geom_bond_publ_flag
  C1 C2 . . 1.39(3) ?
  C1 C6 . . 1.36(3) ?
  C1 C17 . . 1.45(6) ?
  C2 H2 . . 1 ?
  C2 C3 . . 1.41(6) ?
  C3 H3 . . 1 ?
  C3 C4 . . 1.37(3) ?
  C4 H4 . . 1 ?
  C4 C5 . . 1.37(3) ?
  C5 C6 . . 1.42(6) ?
  C5 C10 . . 1.37(3) ?
  C6 C7 . . 1.38(3) ?
  C7 C8 . . 1.36(3) ?
  C7 C11 . . 1.46(6) ?
  C8 H8 . . 1 ?
  C8 C9 . . 1.44(6) ?
  C9 H9 . . 1 ?
  C9 C10 . . 1.37(3) ?
  C10 H10 . . 1 ?
  C11 C12 . . 1.38(3) ?
  C11 C16 . . 1.35(3) ?
  C12 H12 . . 1 ?
  C12 C13 . . 1.41(6) ?
  C13 H13 . . 1 ?
  C13 C14 . . 1.35(3) ?
  C14 C15 . . 1.38(3) ?
  C14 C27 . . 1.49(6) ?
  C15 C16 . . 1.41(6) ?
  C15 C20 . . 1.39(3) ?
  C16 C17 . . 1.40(3) ?
  C17 C18 . . 1.38(3) ?
  C18 H18 . . 1 ?
  C18 C19 . . 1.42(6) ?
  C19 H19 . . 1 ?
  C19 C20 . . 1.39(3) ?
  C20 C21 . . 1.48(6) ?
  C21 C22 . . 1.39(3) ?
  C21 C26 . . 1.38(3) ?
  C22 H22 . . 1 ?
  C22 C23 . . 1.45(6) ?
  C23 H23 . . 1 ?
  C23 C24 . . 1.37(3) ?
  C24 H24 . . 1 ?
  C24 C25 . . 1.40(4) ?
  C25 C26 . . 1.44(6) ?
  C25 C30 . . 1.38(3) ?
  C26 C27 . . 1.39(3) ?
  C27 C28 . . 1.38(3) ?
  C28 H28 . . 1 ?
  C28 C29 . . 1.43(6) ?
  C29 H29 . . 1 ?
  C29 C30 . . 1.39(4) ?
  C30 H30 . . 1 ?

loop_
 _geom_angle_atom_site_label_1
 _geom_angle_atom_site_label_2
 _geom_angle_atom_site_label_3
 _geom_angle_site_symmetry_1
 _geom_angle_site_symmetry_2
 _geom_angle_site_symmetry_3
 _geom_angle
 _geom_angle_publ_flag
  C2 C1 C6 . . . 120.0(14) ?
  C2 C1 C17 . . . 120.0(9) ?
  C6 C1 C17 . . . 120.0(7) ?
  C1 C2 H2 . . . 120.02 ?
  C1 C2 C3 . . . 120.0(9) ?
  H2 C2 C3 . . . 120.02 ?
  C2 C3 H3 . . . 120.01 ?
  C2 C3 C4 . . . 120.0(8) ?
  H3 C3 C4 . . . 120 ?
  C3 C4 H4 . . . 119.95 ?
  C3 C4 C5 . . . 120.1(14) ?
  H4 C4 C5 . . . 119.95 ?
  C4 C5 C6 . . . 120.0(9) ?
  C4 C5 C10 . . . 120.0(14) ?
  C6 C5 C10 . . . 120.0(8) ?
  C1 C6 C5 . . . 120.0(7) ?
  C1 C6 C7 . . . 120.0(14) ?
  C5 C6 C7 . . . 120.0(9) ?
  C6 C7 C8 . . . 120.0(14) ?
  C6 C7 C11 . . . 120.0(9) ?
  C8 C7 C11 . . . 120.0(8) ?
  C7 C8 H8 . . . 120 ?
  C7 C8 C9 . . . 120.0(8) ?
  H8 C8 C9 . . . 120 ?
  C8 C9 H9 . . . 119.99 ?
  C8 C9 C10 . . . 120.0(9) ?
  H9 C9 C10 . . . 119.99 ?
  C5 C10 C9 . . . 120.0(14) ?
  C5 C10 H10 . . . 120 ?
  C9 C10 H10 . . . 120 ?
  C7 C11 C12 . . . 120.0(9) ?
  C7 C11 C16 . . . 120.0(7) ?
  C12 C11 C16 . . . 120.0(14) ?
  C11 C12 H12 . . . 119.99 ?
  C11 C12 C13 . . . 120.0(9) ?
  H12 C12 C13 . . . 119.99 ?
  C12 C13 H13 . . . 120 ?
  C12 C13 C14 . . . 120.0(8) ?
  H13 C13 C14 . . . 120 ?
  C13 C14 C15 . . . 120.0(14) ?
  C13 C14 C27 . . . 120.0(8) ?
  C15 C14 C27 . . . 120.0(9) ?
  C14 C15 C16 . . . 120.0(9) ?
  C14 C15 C20 . . . 120.0(13) ?
  C16 C15 C20 . . . 120.0(7) ?
  C11 C16 C15 . . . 120.0(7) ?
  C11 C16 C17 . . . 120.0(14) ?
  C15 C16 C17 . . . 120.0(9) ?
  C1 C17 C16 . . . 120.0(9) ?
  C1 C17 C18 . . . 120.0(8) ?
  C16 C17 C18 . . . 120.0(14) ?
  C17 C18 H18 . . . 119.98 ?
  C17 C18 C19 . . . 120.0(8) ?
  H18 C18 C19 . . . 119.98 ?
  C18 C19 H19 . . . 120 ?
  C18 C19 C20 . . . 120.0(9) ?
  H19 C19 C20 . . . 120 ?
  C15 C20 C19 . . . 120.0(13) ?
  C15 C20 C21 . . . 120.0(7) ?
  C19 C20 C21 . . . 120.0(9) ?
  C20 C21 C22 . . . 120.0(7) ?
  C20 C21 C26 . . . 120.0(9) ?
  C22 C21 C26 . . . 120.0(14) ?
  C21 C22 H22 . . . 120 ?
  C21 C22 C23 . . . 120.0(8) ?
  H22 C22 C23 . . . 120 ?
  C22 C23 H23 . . . 120 ?
  C22 C23 C24 . . . 120.0(9) ?
  H23 C23 C24 . . . 120 ?
  C23 C24 H24 . . . 120 ?
  C23 C24 C25 . . . 120.0(14) ?
  H24 C24 C25 . . . 120 ?
  C24 C25 C26 . . . 120.0(8) ?
  C24 C25 C30 . . . 120.0(14) ?
  C26 C25 C30 . . . 120.0(9) ?
  C21 C26 C25 . . . 120.0(9) ?
  C21 C26 C27 . . . 120.0(13) ?
  C25 C26 C27 . . . 120.0(7) ?
  C14 C27 C26 . . . 120.0(7) ?
  C14 C27 C28 . . . 120.0(9) ?
  C26 C27 C28 . . . 120.0(14) ?
  C27 C28 H28 . . . 120 ?
  C27 C28 C29 . . . 120.0(9) ?
  H28 C28 C29 . . . 120 ?
  C28 C29 H29 . . . 119.99 ?
  C28 C29 C30 . . . 120.0(8) ?
  H29 C29 C30 . . . 119.99 ?
  C25 C30 C29 . . . 120.0(14) ?
  C25 C30 H30 . . . 120 ?
  C29 C30 H30 . . . 120 ?

loop_
 _geom_torsion_atom_site_label_1
 _geom_torsion_atom_site_label_2
 _geom_torsion_atom_site_label_3
 _geom_torsion_atom_site_label_4
 _geom_torsion_site_symmetry_1
 _geom_torsion_site_symmetry_2
 _geom_torsion_site_symmetry_3
 _geom_torsion_site_symmetry_4
 _geom_torsion
 _geom_torsion_publ_flag
 ? ? ? ? ? ? ? ? ? ?

loop_
 _geom_hbond_atom_site_label_D
 _geom_hbond_atom_site_label_H
 _geom_hbond_atom_site_label_A
 _geom_hbond_site_symmetry_D
 _geom_hbond_site_symmetry_H
 _geom_hbond_site_symmetry_A
 _geom_hbond_distance_DH
 _geom_hbond_distance_HA
 _geom_hbond_distance_DA
 _geom_hbond_angle_DHA
 _geom_hbond_publ_flag
  C2 H2 C18 . . .   1.00   2.49   2.84(12)   99.55 ?
  C8 H8 C12 . . .   1.00   2.48   2.83(12)   99.99 ?
  C12 H12 C8 . . .   1.00   2.49   2.83(12)   99.19 ?
  C13 H13 C28 . . .   1.00   2.50   2.85(12)   100.41 ?
  C18 H18 C2 . . .   1.00   2.49   2.84(12)   99.72 ?


#=======================================================================

# 11. STRUCTURE-FACTOR LIST

loop_
 _refln_index_h
 _refln_index_k
 _refln_index_l
 _refln_F_squared_calc
 _refln_F_squared_meas
 _refln_F_squared_sigma
 _refln_observed_status
       1     -10     -11       0       0       0      <
       6      -4     -11       0       0       0      <
       0     -10     -10       0       0       0      <
       1      -9     -10       0       0       0      <
       6      -3     -10       0       0       0      <
       0      -9      -9       0       0       0      <
       1      -8      -9       0       0       0      <
       6      -2      -9       0       0       0      <
       0      -8      -8       0       0       0      <
       1      -7      -8       0       0       0      <
       6      -1      -8       0       0       0      <
      10       4      -8       0       0       0      <
       0      -7      -7       0       0       0      <
       1      -6      -7       0       0       0      <
       6       0      -7       0       0       0      <
       9       4      -7       0       0       0      <
      10       5      -7       0       0       0      <
       1      -5      -6       0       0       0      <
       6       1      -6       0       0       0      <
       9       5      -6       0       0       0      <
       1      -4      -5       0       0       0      <
       9       6      -5       0       0       0      <
       1      -3      -4       0       0       0      o
       5       2      -4       0       0       0      o
       9       7      -4       0       0       0      <
      -6     -10      -3       0       0       0      <
       5       3      -3       0       0       0      o
       8       7      -3       0       0       0      <
      -7     -10      -2       0       0       0      <
      -6      -9      -2       0       0       0      <
       5       4      -2    0.01    0.01       0      o
       8       8      -2       0       0       0      <
      -7      -9      -1       0       0       0      <
      -6      -8      -1       0       0       0      <
       8       9      -1       0       0       0      <
      -7      -8       0       0       0       0      <
      -6      -7       0       0       0       0      <
       4       5       0       0       0       0      <
       7       9       0       0       0       0      <
      -7      -7       1       0       0       0      <
      -6      -6       1       0       0       0      <
       4       6       1       0       0       0      <
       7      10       1       0       0       0      <
      -7      -6       2       0       0       0      o
      -6      -5       2       0       0       0      o
       7      11       2       0       0       0      <
      -7      -5       3       0       0       0      <
      -6      -4       3       0       0       0      <
      -1       2       3       0       0       0      <
       3       7       3       0       0       0      <
       6      11       3       0       0       0      <
      -7      -4       4       0       0       0      <
       3       8       4       0       0       0      <
      -7      -3       5       0       0       0      <
       2       8       5       0       0       0      <
      -8      -3       6       0       0       0      <
      -7      -2       6       0       0       0      <
      -2       4       6       0       0       0      <
       2       9       6       0       0       0      <
      -8      -2       7       0       0       0      <
      -7      -1       7       0       0       0      o
       1       9       7       0       0       0      <
      -9      -2       8       0       0       0      <
      -8      -1       8       0       0       0      <
      -3       5       8       0       0       0      <
       1      10       8       0       0       0      <
      -9      -1       9       0       0       0      <
      -8       0       9       0       0       0      <
      -4       5       9       0       0       0      <
      -3       6       9       0       0       0      <
       0      10       9       0       0       0      <
     -10      -1      10       0       0       0      <
      -4       6      10       0       0       0      <
      -1      10      10       0       0       0      <
     -10       0      11       0       0       0      <
      -9       1      11       0       0       0      <
      -5       6      11       0       0       0      <
      -4       7      11       0       0       0      <
     -10       1      12       0       0       0      <
      -5       7      12       0       0       0      <
     -11       1      13       0       0       0      <
     -10       2      13       0       0       0      <
      -6       7      13       0       0       0      o
       1     -10     -11       0       0       0      <
       2      -9     -11       0       0       0      <
       1      -9     -10       0       0       0      <
       2      -8     -10       0       0       0      <
       7      -2     -10       0       0       0      <
       1      -8      -9       0       0       0      <
       2      -7      -9       0       0       0      <
       7      -1      -9       0       0       0      <
       1      -7      -8       0       0       0      <
       2      -6      -8       0       0       0      <
       2      -5      -7       0       0       0      <
       7       1      -7       0       0       0      <
      11       6      -7       0       0       0      <
       2      -4      -6       0       0       0      o
       7       2      -6       0       0       0      <
      10       6      -6       0       0       0      o
       6       2      -5       0       0       0      o
      10       7      -5       0       0       0      <
       1      -3      -4       0       0       0      o
       6       3      -4       0       0       0      <
      10       8      -4       0       0       0      <
      -6     -10      -3       0       0       0      <
       1      -2      -3       0       0       0      o
       6       4      -3       0       0       0      <
       9       8      -3       0       0       0      <
      -7     -10      -2       0       0       0      <
      -6      -9      -2       0       0       0      o
       5       4      -2    0.01    0.01       0      o
       9       9      -2       0       0       0      <
      -7      -9      -1       0       0       0      <
      -6      -8      -1       0       0       0      <
       5       5      -1       0       0       0      <
       8       9      -1       0       0       0      <
      -8      -9       0       0       0       0      <
      -7      -8       0       0       0       0      <
      -6      -7       0       0       0       0      <
       8      10       0       0       0       0      <
      -9      -9       1       0       0       0      <
      -8      -8       1       0       0       0      o
      -7      -7       1       0       0       0      <
       4       6       1       0       0       0      <
       7      10       1       0       0       0      <
     -10      -9       2       0       0       0      <
      -9      -8       2       0       0       0      <
      -8      -7       2       0       0       0      <
      -7      -6       2       0       0       0      o
       7      11       2       0       0       0      <
     -10      -8       3       0       0       0      <
      -9      -7       3       0       0       0      <
      -8      -6       3       0       0       0      <
       3       7       3       0       0       0      o
       6      11       3       0       0       0      <
     -10      -7       4       0       0       0      <
      -9      -6       4       0       0       0      <
      -8      -5       4       0       0       0      <
      -2       2       4       0       0       0      <
       2       7       4       0       0       0      <
     -11      -7       5       0       0       0      <
     -10      -6       5       0       0       0      <
      -9      -5       5       0       0       0      <
      -8      -4       5       0       0       0      <
       2       8       5       0       0       0      <
     -11      -6       6       0       0       0      <
     -10      -5       6       0       0       0      <
      -9      -4       6       0       0       0      <
      -3       3       6       0       0       0      <
       1       8       6       0       0       0      <
     -11      -5       7       0       0       0      <
     -10      -4       7       0       0       0      <
      -9      -3       7       0       0       0      <
      -4       3       7       0       0       0      o
       1       9       7       0       0       0      <
     -12      -5       8       0       0       0      <
     -11      -4       8       0       0       0      <
     -10      -3       8       0       0       0      <
      -4       4       8       0       0       0      <
       0       9       8       0       0       0      <
     -12      -4       9       0       0       0      <
     -11      -3       9       0       0       0      <
      -5       4       9       0       0       0      o
      -1       9       9       0       0       0      <
       0      10       9       0       0       0      <
     -12      -3      10       0       0       0      <
     -11      -2      10       0       0       0      <
      -6       4      10       0       0       0      <
      -5       5      10       0       0       0      <
      -1      10      10       0       0       0      <
     -12      -2      11       0       0       0      <
      -7       4      11       0       0       0      <
      -6       5      11       0       0       0      <
      -2      10      11       0       0       0      <
      -7       5      12       0       0       0      <
      -8       5      13       0       0       0      <
      -7       6      13       0       0       0      <
       4      -8     -12       0       0       0      <
       5      -7     -12       0       0       0      <
       4      -7     -11       0       0       0      <
       5      -6     -11       0       0       0      <
       4      -6     -10       0       0       0      <
       4      -5      -9       0       0       0      <
       9       1      -9       0       0       0      <
       3      -5      -8       0       0       0      <
       4      -4      -8       0       0       0      <
       8       1      -8       0       0       0      <
       3      -4      -7       0       0       0      o
       8       2      -7       0       0       0      <
      11       6      -7       0       0       0      <
       3      -3      -6       0       0       0      <
      11       7      -6       0       0       0      <
      -4     -10      -5       0       0       0      <
       7       3      -5       0       0       0      <
      10       7      -5       0       0       0      <
      -5     -10      -4       0       0       0      <
      -4      -9      -4       0       0       0      <
       2      -2      -4       0       0       0      <
      10       8      -4       0       0       0      <
      -6     -10      -3       0       0       0      <
      -5      -9      -3       0       0       0      <
       6       4      -3       0       0       0      <
       9       8      -3       0       0       0      <
      10       9      -3       0       0       0      <
      -7     -10      -2       0       0       0      <
      -6      -9      -2       0       0       0      <
      -5      -8      -2       0       0       0      <
       1      -1      -2    0.01    0.01       0      o
       9       9      -2       0       0       0      <
      -8     -10      -1       0       0       0      <
      -7      -9      -1       0       0       0      <
      -6      -8      -1       0       0       0      <
       5       5      -1       0       0       0      <
       8       9      -1       0       0       0      <
      -8      -9       0       0       0       0      <
      -7      -8       0       0       0       0      <
      -6      -7       0       0       0       0      o
       8      10       0       0       0       0      <
      -9      -9       1       0       0       0      <
      -8      -8       1       0       0       0      <
      -7      -7       1       0       0       0      <
       4       6       1       0       0       0      <
       7      10       1       0       0       0      <
     -10      -9       2       0       0       0      <
      -9      -8       2       0       0       0      <
      -8      -7       2       0       0       0      <
       3       6       2       0       0       0      <
       6      10       2       0       0       0      <
       7      11       2       0       0       0      <
     -10      -8       3       0       0       0      <
      -9      -7       3       0       0       0      <
      -8      -6       3       0       0       0      <
      -2       1       3       0       0       0      <
       6      11       3       0       0       0      <
     -11      -8       4       0       0       0      <
     -10      -7       4       0       0       0      o
      -9      -6       4       0       0       0      <
       2       7       4       0       0       0      o
       5      11       4       0       0       0      <
     -11      -7       5       0       0       0      <
     -10      -6       5       0       0       0      <
      -3       2       5       0       0       0      <
       1       7       5       0       0       0      <
       4      11       5       0       0       0      <
     -11      -6       6       0       0       0      <
     -10      -5       6       0       0       0      <
      -4       2       6       0       0       0      o
       0       7       6       0       0       0      <
     -11      -5       7       0       0       0      <
      -5       2       7       0       0       0      <
       0       8       7       0       0       0      <
     -12      -5       8       0       0       0      <
      -6       2       8       0       0       0      <
      -1       8       8       0       0       0      <
      -7       2       9       0       0       0      <
      -6       3       9       0       0       0      <
      -2       8       9       0       0       0      <
      -8       2      10       0       0       0      <
      -7       3      10       0       0       0      <
      -3       8      10       0       0       0      <
      -9       2      11       0       0       0      <
      -8       3      11       0       0       0      <
      -4       8      11       0       0       0      <
      -3       9      11       0       0       0      <
     -10       2      12       0       0       0      o
      -9       3      12       0       0       0      <
      -5       8      12       0       0       0      <
      -4       9      12       0       0       0      <
     -10       3      13       0       0       0      <
      -6       8      13       0       0       0      <
       6      -5     -11       0       0       0      <
       6      -4     -10       0       0       0      <
      -1     -11      -9       0       0       0      <
       0     -10      -9       0       0       0      <
       5      -4      -9       0       0       0      <
       9       1      -9       0       0       0      <
      -2     -11      -8       0       0       0      <
      -1     -10      -8       0       0       0      <
       5      -3      -8       0       0       0      <
       9       2      -8       0       0       0      <
      -2     -10      -7       0       0       0      <
      -1      -9      -7       0       0       0      <
       4      -3      -7       0       0       0      <
       8       2      -7       0       0       0      <
       9       3      -7       0       0       0      <
      -3     -10      -6       0       0       0      <
      -2      -9      -6       0       0       0      <
       4      -2      -6       0       0       0      o
       8       3      -6       0       0       0      <
      11       7      -6       0       0       0      <
      -4     -10      -5       0       0       0      <
      -3      -9      -5       0       0       0      <
      -2      -8      -5       0       0       0      <
       3      -2      -5       0       0       0      <
       7       3      -5       0       0       0      <
      10       7      -5       0       0       0      <
      -4      -9      -4       0       0       0      <
      -3      -8      -4       0       0       0      <
       7       4      -4       0       0       0      <
      10       8      -4       0       0       0      <
      -5      -9      -3       0       0       0      <
      -4      -8      -3       0       0       0      o
       2      -1      -3       0       0       0      <
       6       4      -3       0       0       0      <
       9       8      -3       0       0       0      <
      -6      -9      -2       0       0       0      <
      -5      -8      -2       0       0       0      <
      -4      -7      -2       0       0       0      o
       9       9      -2       0       0       0      <
      -6      -8      -1       0       0       0      <
      -5      -7      -1       0       0       0      <
       5       5      -1       0       0       0      <
       8       9      -1       0       0       0      <
      -7      -8       0       0       0       0      <
      -6      -7       0       0       0       0      <
       4       5       0       0       0       0      <
       7       9       0       0       0       0      <
      -8      -8       1       0       0       0      <
      -7      -7       1       0       0       0      <
       7      10       1       0       0       0      <
      -9      -8       2       0       0       0      <
      -8      -7       2       0       0       0      <
      -7      -6       2       0       0       0      o
       3       6       2       0       0       0      <
       6      10       2       0       0       0      <
     -10      -8       3       0       0       0      <
      -9      -7       3       0       0       0      <
      -8      -6       3       0       0       0      <
       2       6       3       0       0       0      o
       5      10       3       0       0       0      <
     -11      -8       4       0       0       0      <
     -10      -7       4       0       0       0      <
      -9      -6       4       0       0       0      <
      -3       1       4       0       0       0      <
       1       6       4       0       0       0      o
       4      10       4       0       0       0      <
     -11      -7       5       0       0       0      <
     -10      -6       5       0       0       0      <
      -4       1       5       0       0       0      o
       0       6       5       0       0       0      <
       4      11       5       0       0       0      <
     -11      -6       6       0       0       0      <
      -5       1       6       0       0       0      <
      -1       6       6       0       0       0      <
       3      11       6       0       0       0      <
      -6       1       7       0       0       0      <
      -1       7       7       0       0       0      <
       2      11       7       0       0       0      <
      -7       1       8       0       0       0      <
      -2       7       8       0       0       0      <
       1      11       8       0       0       0      <
      -8       1       9       0       0       0      <
      -3       7       9       0       0       0      <
       0      11       9       0       0       0      <
     -10       0      10       0       0       0      <
      -9       1      10       0       0       0      <
      -4       7      10       0       0       0      <
     -10       1      11       0       0       0      <
      -6       6      11       0       0       0      <
      -5       7      11       0       0       0      <
     -11       1      12       0       0       0      <
      -7       6      12       0       0       0      <
      -6       7      12       0       0       0      <
      -8       6      13       0       0       0      <
      -7       7      13       0       0       0      <
       4      -9     -12       0       0       0      <
       2     -10     -11       0       0       0      <
       3      -9     -11       0       0       0      <
       4      -8     -11       0       0       0      <
       2      -9     -10       0       0       0      <
       3      -8     -10       0       0       0      <
       7      -3     -10       0       0       0      <
       1      -9      -9       0       0       0      <
       2      -8      -9       0       0       0      <
       7      -2      -9       0       0       0      <
       1      -8      -8       0       0       0      <
       2      -7      -8       0       0       0      <
       6      -2      -8       0       0       0      <
      10       3      -8       0       0       0      <
       0      -8      -7       0       0       0      <
       1      -7      -7       0       0       0      <
       6      -1      -7       0       0       0      <
       9       3      -7       0       0       0      <
      -1      -8      -6       0       0       0      <
       0      -7      -6       0       0       0      <
       5      -1      -6       0       0       0      o
       9       4      -6       0       0       0      <
      -2      -8      -5       0       0       0      <
      -1      -7      -5       0       0       0      <
       4      -1      -5       0       0       0      o
       8       4      -5       0       0       0      <
      -2      -7      -4       0       0       0      <
       7       4      -4       0       0       0      <
      10       8      -4       0       0       0      <
      -3      -7      -3       0       0       0      o
       9       8      -3       0       0       0      <
      10       9      -3       0       0       0      <
      -4      -7      -2       0       0       0      o
       6       5      -2       0       0       0      <
       9       9      -2       0       0       0      <
      -5      -7      -1       0       0       0      <
       5       5      -1       0       0       0      <
       8       9      -1       0       0       0      <
      -7      -8       0       0       0       0      <
      -6      -7       0       0       0       0      <
       4       5       0       0       0       0      <
       7       9       0       0       0       0      <
      -8      -8       1       0       0       0      <
      -7      -7       1       0       0       0      <
       3       5       1       0       0       0      <
       6       9       1       0       0       0      <
     -10      -9       2       0       0       0      <
      -9      -8       2       0       0       0      <
      -8      -7       2       0       0       0      <
      -2       0       2       0       0       0      o
       2       5       2       0       0       0      o
       5       9       2       0       0       0      o
     -10      -8       3       0       0       0      <
      -9      -7       3       0       0       0      <
       1       5       3       0       0       0      o
       5      10       3       0       0       0      <
     -11      -8       4       0       0       0      <
     -10      -7       4       0       0       0      <
      -4       0       4       0       0       0      <
       0       5       4       0       0       0      o
       4      10       4       0       0       0      <
     -11      -7       5       0       0       0      <
      -1       5       5       0       0       0      <
       3      10       5       0       0       0      <
      -6       0       6       0       0       0      o
      -2       5       6       0       0       0      o
       2      10       6       0       0       0      <
      -8      -1       7       0       0       0      <
      -3       5       7       0       0       0      <
       1      10       7       0       0       0      <
      -9      -1       8       0       0       0      <
      -8       0       8       0       0       0      <
      -4       5       8       0       0       0      <
       0      10       8       0       0       0      <
     -11      -2       9       0       0       0      <
     -10      -1       9       0       0       0      <
      -5       5       9       0       0       0      <
      -1      10       9       0       0       0      <
     -12      -2      10       0       0       0      <
     -11      -1      10       0       0       0      <
      -6       5      10       0       0       0      <
      -3       9      10       0       0       0      <
      -2      10      10       0       0       0      <
     -12      -1      11       0       0       0      <
      -8       4      11       0       0       0      <
      -7       5      11       0       0       0      <
      -4       9      11       0       0       0      <
      -3      10      11       0       0       0      <
      -9       4      12       0       0       0      <
      -8       5      12       0       0       0      <
      -5       9      12       0       0       0      <
     -10       4      13       0       0       0      <
       5      -7     -11       0       0       0      <
       6      -6     -11       0       0       0      <
       4      -7     -10       0       0       0      <
       5      -6     -10       0       0       0      <
       3      -7      -9       0       0       0      <
       4      -6      -9       0       0       0      <
       8      -1      -9       0       0       0      <
       2      -7      -8       0       0       0      <
       3      -6      -8       0       0       0      <
       7      -1      -8       0       0       0      <
       8       0      -8       0       0       0      <
       2      -6      -7       0       0       0      o
      10       4      -7       0       0       0      <
       1      -6      -6       0       0       0      <
       6       0      -6       0       0       0      o
       9       4      -6       0       0       0      <
       0      -6      -5       0       0       0      <
       9       5      -5       0       0       0      <
      -1      -6      -4       0       0       0      o
       4       0      -4       0       0       0      o
       8       5      -4       0       0       0      o
      -3      -7      -3       0       0       0      o
      -2      -6      -3       0       0       0      <
       7       5      -3       0       0       0      <
      10       9      -3       0       0       0      <
      -4      -7      -2       0       0       0      o
      -3      -6      -2       0       0       0      <
       2       0      -2       0       0       0      o
       6       5      -2       0       0       0      <
       9       9      -2       0       0       0      <
      -5      -7      -1       0       0       0      <
      -4      -6      -1       0       0       0      <
       5       5      -1       0       0       0      <
       8       9      -1       0       0       0      <
      -7      -8       0       0       0       0      <
      -6      -7       0       0       0       0      <
       4       5       0       0       0       0      <
       7       9       0       0       0       0      <
      -9      -9       1       0       0       0      <
      -8      -8       1       0       0       0      <
      -7      -7       1       0       0       0      <
       3       5       1       0       0       0      <
       6       9       1       0       0       0      <
     -10      -9       2       0       0       0      <
      -9      -8       2       0       0       0      <
      -8      -7       2       0       0       0      <
       2       5       2       0       0       0      o
       5       9       2       0       0       0      <
     -10      -8       3       0       0       0      <
       1       5       3       0       0       0      o
       4       9       3       0       0       0      <
     -11      -8       4       0       0       0      <
      -5      -1       4       0       0       0      <
       0       5       4       0       0       0      o
       3       9       4       0       0       0      <
      -6      -1       5       0       0       0      o
       2       9       5       0       0       0      <
      -8      -2       6       0       0       0      <
      -7      -1       6       0       0       0      o
      -3       4       6       0       0       0      o
       1       9       6       0       0       0      <
     -10      -3       7       0       0       0      <
      -9      -2       7       0       0       0      <
      -4       4       7       0       0       0      <
       0       9       7       0       0       0      <
     -12      -4       8       0       0       0      <
     -11      -3       8       0       0       0      <
     -10      -2       8       0       0       0      <
      -5       4       8       0       0       0      <
      -1       9       8       0       0       0      <
     -12      -3       9       0       0       0      <
      -7       3       9       0       0       0      <
      -6       4       9       0       0       0      <
      -3       8       9       0       0       0      <
      -2       9       9       0       0       0      <
      -8       3      10       0       0       0      <
      -4       8      10       0       0       0      <
     -10       2      11       0       0       0      <
      -9       3      11       0       0       0      <
      -5       8      11       0       0       0      <
     -11       2      12       0       0       0      <
      -7       7      12       0       0       0      <
      -6       8      12       0       0       0      <
       3     -10     -11       0       0       0      <
       2     -10     -10       0       0       0      <
       6      -5     -10       0       0       0      <
       7      -4     -10       0       0       0      <
       0     -11      -9       0       0       0      <
       1     -10      -9       0       0       0      <
       6      -4      -9       0       0       0      <
      -1     -11      -8       0       0       0      <
       5      -4      -8       0       0       0      <
       9       1      -8       0       0       0      <
      -2     -11      -7       0       0       0      <
       4      -4      -7       0       0       0      o
       8       1      -7       0       0       0      <
      11       5      -7       0       0       0      <
      -3     -11      -6       0       0       0      <
       2      -5      -6       0       0       0      <
       3      -4      -6       0       0       0      <
       7       1      -6       0       0       0      o
      10       5      -6       0       0       0      <
       1      -5      -5       0       0       0      <
       6       1      -5       0       0       0      <
       9       5      -5       0       0       0      <
       0      -5      -4       0       0       0      o
       5       1      -4       0       0       0      <
       8       5      -4       0       0       0      <
      -1      -5      -3       0       0       0      o
       7       5      -3       0       0       0      <
      10       9      -3       0       0       0      <
      -3      -6      -2       0       0       0      <
       6       5      -2       0       0       0      o
       9       9      -2       0       0       0      <
      -5      -7      -1       0       0       0      <
      -4      -6      -1       0       0       0      <
       5       5      -1       0       0       0      <
       8       9      -1       0       0       0      <
      -7      -8       0       0       0       0      <
      -6      -7       0       0       0       0      <
      -5      -6       0       0       0       0      <
       4       5       0       0       0       0      <
       7       9       0       0       0       0      <
      -9      -9       1       0       0       0      <
      -8      -8       1       0       0       0      <
      -7      -7       1       0       0       0      <
       3       5       1       0       0       0      <
       6       9       1       0       0       0      <
     -10      -9       2       0       0       0      <
      -9      -8       2       0       0       0      <
       5       9       2       0       0       0      <
     -10      -8       3       0       0       0      <
      -4      -1       3       0       0       0      <
       0       4       3       0       0       0      o
       4       9       3       0       0       0      <
      -6      -2       4       0       0       0      <
      -1       4       4    0.01    0.01       0      o
       2       8       4       0       0       0      <
      -8      -3       5       0       0       0      <
      -7      -2       5       0       0       0      <
       1       8       5       0       0       0      <
     -10      -4       6       0       0       0      <
      -9      -3       6       0       0       0      <
      -4       3       6       0       0       0      <
       0       8       6       0       0       0      <
     -12      -5       7       0       0       0      <
     -11      -4       7       0       0       0      <
      -5       3       7       0       0       0      <
      -1       8       7       0       0       0      <
      -7       2       8       0       0       0      <
      -3       7       8       0       0       0      <
       0      11       8       0       0       0      <
      -9       1       9       0       0       0      <
      -8       2       9       0       0       0      <
      -4       7       9       0       0       0      <
      -1      11       9       0       0       0      <
     -10       1      10       0       0       0      <
      -6       6      10       0       0       0      <
     -12       0      11       0       0       0      <
      -8       5      11       0       0       0      <
      -7       6      11       0       0       0      <
      -4      10      11       0       0       0      <
     -10       4      12       0       0       0      <
      -9       5      12       0       0       0      <
       4      -9     -11       0       0       0      <
       5      -8     -11       0       0       0      <
       3      -9     -10       0       0       0      <
       4      -8     -10       0       0       0      <
       2      -9      -9       0       0       0      <
       3      -8      -9       0       0       0      <
       8      -2      -9       0       0       0      <
       0     -10      -8       0       0       0      <
       1      -9      -8       0       0       0      <
       6      -3      -8       0       0       0      <
       7      -2      -8       0       0       0      <
      -2     -11      -7       0       0       0      <
      -1     -10      -7       0       0       0      <
       0      -9      -7       0       0       0      <
       5      -3      -7       0       0       0      <
       9       2      -7       0       0       0      <
      -3     -11      -6       0       0       0      <
      -2     -10      -6       0       0       0      o
       4      -3      -6       0       0       0      <
       8       2      -6       0       0       0      <
      11       6      -6       0       0       0      <
       7       2      -5       0       0       0      <
      10       6      -5       0       0       0      <
       1      -4      -4    0.01       0       0      o
       9       6      -4       0       0       0      <
      -1      -5      -3       0       0       0      o
       8       6      -3       0       0       0      <
      -2      -5      -2       0       0       0      o
       3       1      -2       0       0       0      o
       7       6      -2       0       0       0      o
       9       9      -2       0       0       0      <
      -5      -7      -1       0       0       0      <
      -4      -6      -1       0       0       0      <
       5       5      -1       0       0       0      <
       8       9      -1       0       0       0      <
      -8      -9       0       0       0       0      <
      -7      -8       0       0       0       0      <
      -6      -7       0       0       0       0      <
       4       5       0       0       0       0      <
       7       9       0       0       0       0      <
      -9      -9       1       0       0       0      <
      -8      -8       1       0       0       0      <
       3       5       1       0       0       0      <
       6       9       1       0       0       0      <
     -10      -9       2       0       0       0      <
       1       4       2       0       0       0      <
       5       9       2       0       0       0      <
      -5      -2       3       0       0       0      <
       0       4       3       0       0       0      o
       3       8       3       0       0       0      <
      -8      -4       4       0       0       0      <
      -7      -3       4       0       0       0      <
      -2       3       4       0       0       0      o
       2       8       4       0       0       0      <
     -11      -6       5       0       0       0      <
     -10      -5       5       0       0       0      <
      -9      -4       5       0       0       0      <
       0       7       5       0       0       0      <
       3      11       5       0       0       0      <
     -12      -6       6       0       0       0      <
     -11      -5       6       0       0       0      <
      -5       2       6       0       0       0      <
      -1       7       6       0       0       0      <
       2      11       6       0       0       0      <
      -8       0       7       0       0       0      <
      -7       1       7       0       0       0      <
      -3       6       7       0       0       0      <
       1      11       7       0       0       0      <
     -10      -1       8       0       0       0      <
      -4       6       8       0       0       0      <
      -1      10       8       0       0       0      <
     -12      -2       9       0       0       0      <
     -11      -1       9       0       0       0      <
      -6       5       9       0       0       0      <
      -2      10       9       0       0       0      <
      -9       3      10       0       0       0      <
      -8       4      10       0       0       0      <
      -4       9      10       0       0       0      <
     -11       2      11       0       0       0      <
     -10       3      11       0       0       0      <
      -6       8      11       0       0       0      <
      -5       9      11       0       0       0      <
      -8       7      12       0       0       0      <
      -7       8      12       0       0       0      <
       6      -6     -10       0       0       0      <
       4      -7      -9       0       0       0      <
       5      -6      -9       0       0       0      <
       3      -7      -8       0       0       0      o
       8      -1      -8       0       0       0      <
       1      -8      -7       0       0       0      <
       2      -7      -7       0       0       0      <
       6      -2      -7       0       0       0      <
      10       3      -7       0       0       0      <
      -1      -9      -6       0       0       0      <
       0      -8      -6       0       0       0      <
       5      -2      -6       0       0       0      <
       9       3      -6       0       0       0      <
      11       6      -6       0       0       0      <
      -3     -10      -5       0       0       0      <
      -2      -9      -5       0       0       0      <
       7       2      -5       0       0       0      <
      10       6      -5       0       0       0      <
      11       7      -5       0       0       0      <
      -4     -10      -4       0       0       0      <
       2      -3      -4       0       0       0      o
       6       2      -4       0       0       0      <
       9       6      -4       0       0       0      <
       0      -4      -3       0       0       0      o
       8       6      -3       0       0       0      <
      -2      -5      -2       0       0       0      o
       3       1      -2       0       0       0      <
       7       6      -2       0       0       0      o
       9       9      -2       0       0       0      <
      -4      -6      -1       0       0       0      <
      -3      -5      -1       0       0       0      <
       5       5      -1       0       0       0      <
       8       9      -1       0       0       0      <
      -7      -8       0       0       0       0      <
      -6      -7       0       0       0       0      <
      -5      -6       0       0       0       0      <
       4       5       0       0       0       0      <
       7       9       0       0       0       0      <
      -9      -9       1       0       0       0      <
      -8      -8       1       0       0       0      <
      -7      -7       1       0       0       0      <
       5       8       1       0       0       0      <
       6       9       1       0       0       0      <
     -10      -9       2       0       0       0      <
       1       4       2       0       0       0      <
       4       8       2       0       0       0      o
      -6      -3       3       0       0       0      <
      -1       3       3       0       0       0      <
       3       8       3       0       0       0      <
       5      11       3       0       0       0      <
      -9      -5       4       0       0       0      <
      -8      -4       4       0       0       0      <
       1       7       4       0       0       0      <
       4      11       4       0       0       0      <
     -11      -6       5       0       0       0      <
     -10      -5       5       0       0       0      <
      -4       2       5    0.01    0.01       0      o
       0       7       5       0       0       0      <
       3      11       5       0       0       0      <
     -12      -6       6       0       0       0      <
      -6       1       6       0       0       0      <
      -2       6       6       0       0       0      <
       1      10       6       0       0       0      <
      -9      -1       7       0       0       0      <
      -8       0       7       0       0       0      <
      -4       5       7       0       0       0      <
       0      10       7       0       0       0      <
     -12      -3       8       0       0       0      <
     -11      -2       8       0       0       0      <
     -10      -1       8       0       0       0      <
      -6       4       8       0       0       0      o
      -2       9       8       0       0       0      <
      -8       3       9       0       0       0      <
      -7       4       9       0       0       0      <
      -4       8       9       0       0       0      <
     -11       1      10       0       0       0      <
     -10       2      10       0       0       0      <
      -6       7      10       0       0       0      <
      -5       8      10       0       0       0      <
     -12       1      11       0       0       0      <
      -8       6      11       0       0       0      <
      -7       7      11       0       0       0      <
     -10       5      12       0       0       0      <
      -9       6      12       0       0       0      <
       4     -10     -11       0       0       0      <
       3     -10     -10       0       0       0      <
       1     -11      -9       0       0       0      <
       6      -5      -9       0       0       0      <
       4      -6      -8       0       0       0      <
       8      -1      -8       0       0       0      <
       2      -7      -7       0       0       0      <
       3      -6      -7       0       0       0      <
       7      -1      -7       0       0       0      <
      10       3      -7       0       0       0      <
       1      -7      -6       0       0       0      <
       9       3      -6       0       0       0      <
      -1      -8      -5       0       0       0      <
       4      -2      -5    0.01    0.01       0      o
       8       3      -5       0       0       0      <
      10       6      -5       0       0       0      <
      11       7      -5       0       0       0      <
      -4     -10      -4       0       0       0      <
      -3      -9      -4       0       0       0      <
       6       2      -4       0       0       0      <
       9       6      -4       0       0       0      <
      -5     -10      -3       0       0       0      <
       1      -3      -3       0       0       0      <
       5       2      -3       0       0       0      <
       8       6      -3       0       0       0      <
      10       9      -3       0       0       0      <
      -1      -4      -2       0       0       0      <
       9       9      -2       0       0       0      <
      -3      -5      -1       0       0       0      <
       5       5      -1       0       0       0      <
       8       9      -1       0       0       0      <
      -6      -7       0       0       0       0      <
      -5      -6       0       0       0       0      <
       7       9       0       0       0       0      <
      -9      -9       1       0       0       0      <
      -8      -8       1       0       0       0      <
      -7      -7       1       0       0       0      <
       2       4       1       0       0       0      <
       5       8       1       0       0       0      <
     -10      -9       2       0       0       0      <
      -9      -8       2       0       0       0      <
      -4      -2       2       0       0       0      o
       4       8       2       0       0       0      o
       6      11       2       0       0       0      <
      -6      -3       3       0       0       0      <
       2       7       3       0       0       0      <
       5      11       3       0       0       0      <
      -9      -5       4       0       0       0      <
      -8      -4       4       0       0       0      <
      -3       2       4    0.01    0.01       0      o
       3      10       4       0       0       0      <
     -11      -6       5       0       0       0      <
     -10      -5       5       0       0       0      <
      -5       1       5       0       0       0      o
      -1       6       5       0       0       0      <
       2      10       5       0       0       0      <
      -3       5       6       0       0       0      <
       0       9       6       0       0       0      <
     -10      -2       7       0       0       0      <
      -9      -1       7       0       0       0      <
      -5       4       7       0       0       0      <
      -1       9       7       0       0       0      <
     -12      -3       8       0       0       0      <
     -11      -2       8       0       0       0      <
      -7       3       8       0       0       0      <
      -3       8       8       0       0       0      <
      -9       2       9       0       0       0      <
      -5       7       9       0       0       0      <
      -2      11       9       0       0       0      <
     -12       0      10       0       0       0      <
     -11       1      10       0       0       0      <
      -7       6      10       0       0       0      <
      -4      10      10       0       0       0      <
      -9       5      11       0       0       0      <
      -6       9      11       0       0       0      <
       5      -8     -10       0       0       0      <
       3      -9      -9       0       0       0      <
       4      -8      -9       0       0       0      <
       0     -11      -8       0       0       0      <
       1     -10      -8       0       0       0      <
       2      -9      -8       0       0       0      o
       6      -4      -8       0       0       0      <
      -1     -11      -7       0       0       0      <
       0     -10      -7       0       0       0      <
       4      -5      -7       0       0       0      <
       5      -4      -7       0       0       0      <
       8       0      -7       0       0       0      <
       3      -5      -6       0       0       0      <
      10       4      -6       0       0       0      <
       0      -7      -5       0       0       0      <
       1      -6      -5       0       0       0      <
       5      -1      -5       0       0       0      o
      11       7      -5       0       0       0      <
      -2      -8      -4       0       0       0      <
      -1      -7      -4       0       0       0      <
       7       3      -4       0       0       0      <
      10       7      -4       0       0       0      <
      -5     -10      -3       0       0       0      <
      -4      -9      -3       0       0       0      <
       8       6      -3       0       0       0      <
      -6     -10      -2       0       0       0      <
       7       6      -2       0       0       0      o
       9       9      -2       0       0       0      <
      -3      -5      -1       0       0       0      <
       2       1      -1    0.01    0.01       0      o
       5       5      -1       0       0       0      <
       8       9      -1       0       0       0      <
      -6      -7       0       0       0       0      <
      -5      -6       0       0       0       0      o
       6       8       0       0       0       0      <
      -9      -9       1       0       0       0      <
      -8      -8       1       0       0       0      <
      -7      -7       1       0       0       0      <
      -2      -1       1    0.01    0.01       0      o
       2       4       1       0       0       0      o
       5       8       1       0       0       0      <
       7      11       1       0       0       0      <
     -10      -9       2       0       0       0      <
      -4      -2       2       0       0       0      o
       0       3       2       0       0       0      <
       3       7       2       0       0       0      <
       6      11       2       0       0       0      <
      -7      -4       3       0       0       0      <
      -2       2       3       0       0       0      o
       4      10       3       0       0       0      <
     -11      -7       4       0       0       0      <
     -10      -6       4       0       0       0      <
      -9      -5       4       0       0       0      <
      -4       1       4       0       0       0      o
       0       6       4       0       0       0      o
       3      10       4       0       0       0      <
      -7      -1       5       0       0       0      o
      -6       0       5       0       0       0      o
      -2       5       5       0       0       0      <
       1       9       5       0       0       0      <
       3      12       5       0       0       0      <
     -10      -3       6       0       0       0      <
      -9      -2       6       0       0       0      <
      -4       4       6       0       0       0      <
      -1       8       6       0       0       0      <
       2      12       6       0       0       0      <
     -12      -4       7       0       0       0      <
     -11      -3       7       0       0       0      <
      -7       2       7       0       0       0      <
      -6       3       7       0       0       0      <
      -3       7       7       0       0       0      <
       0      11       7       0       0       0      <
     -10       0       8       0       0       0      <
      -9       1       8       0       0       0      <
      -5       6       8       0       0       0      o
      -2      10       8       0       0       0      <
      -1      11       8       0       0       0      <
     -12      -1       9       0       0       0      <
      -7       5       9       0       0       0      <
      -4       9       9       0       0       0      <
      -3      10       9       0       0       0      <
     -10       3      10       0       0       0      <
      -9       4      10       0       0       0      <
      -6       8      10       0       0       0      <
      -5       9      10       0       0       0      <
     -11       3      11       0       0       0      <
      -8       7      11       0       0       0      <
      -7       8      11       0       0       0      <
       6      -7     -10       0       0       0      <
       5      -7      -9       0       0       0      <
       3      -8      -8       0       0       0      <
       7      -3      -8       0       0       0      <
       0     -10      -7       0       0       0      <
       1      -9      -7       0       0       0      <
       5      -4      -7       0       0       0      <
       9       1      -7       0       0       0      <
      -2     -11      -6       0       0       0      <
      -1     -10      -6       0       0       0      <
       4      -4      -6       0       0       0      <
      10       4      -6       0       0       0      <
      -3     -11      -5       0       0       0      <
       2      -5      -5       0       0       0      <
       6       0      -5       0       0       0      o
       9       4      -5       0       0       0      <
      11       7      -5       0       0       0      <
      -1      -7      -4       0       0       0      <
       0      -6      -4       0       0       0      o
       4      -1      -4       0       0       0      o
       7       3      -4       0       0       0      <
      10       7      -4       0       0       0      <
      -3      -8      -3       0       0       0      o
      -2      -7      -3       0       0       0      <
       2      -2      -3       0       0       0      o
       8       6      -3       0       0       0      <
      -6     -10      -2       0       0       0      <
      -5      -9      -2       0       0       0      <
       0      -3      -2       0       0       0      <
       7       6      -2       0       0       0      o
       9       9      -2       0       0       0      <
      -2      -4      -1       0       0       0      <
       2       1      -1    0.01    0.01       0      o
       5       5      -1       0       0       0      o
       8       9      -1       0       0       0      <
      -5      -6       0       0       0       0      <
      -4      -5       0       0       0       0      <
       6       8       0       0       0       0      <
      -9      -9       1       0       0       0      <
      -8      -8       1       0       0       0      <
      -7      -7       1       0       0       0      <
      -2      -1       1    0.01    0.01       0      o
       7      11       1       0       0       0      <
     -10      -9       2       0       0       0      <
      -4      -2       2       0       0       0      o
       3       7       2       0       0       0      o
       5      10       2       0       0       0      <
      -7      -4       3       0       0       0      <
       1       6       3       0       0       0      o
       4      10       3       0       0       0      <
     -11      -7       4       0       0       0      <
     -10      -6       4       0       0       0      <
      -9      -5       4       0       0       0      <
      -1       5       4       0       0       0      o
       2       9       4       0       0       0      <
       4      12       4       0       0       0      <
      -7      -1       5       0       0       0      <
      -3       4       5       0       0       0      o
       0       8       5       0       0       0      <
       3      12       5       0       0       0      <
     -11      -4       6       0       0       0      <
     -10      -3       6       0       0       0      <
      -9      -2       6       0       0       0      <
      -5       3       6       0       0       0      <
      -2       7       6       0       0       0      <
       1      11       6       0       0       0      <
     -12      -4       7       0       0       0      <
      -8       1       7       0       0       0      <
      -7       2       7       0       0       0      <
      -4       6       7       0       0       0      <
      -1      10       7       0       0       0      <
     -11      -1       8       0       0       0      <
     -10       0       8       0       0       0      <
      -6       5       8       0       0       0      <
      -3       9       8       0       0       0      <
     -12      -1       9       0       0       0      o
      -9       3       9       0       0       0      <
      -8       4       9       0       0       0      <
      -5       8       9       0       0       0      <
     -11       2      10       0       0       0      <
     -10       3      10       0       0       0      <
      -7       7      10       0       0       0      <
     -10       5      11       0       0       0      <
      -9       6      11       0       0       0      <
       5      -9     -10       0       0       0      <
       6      -8     -10       0       0       0      <
       2     -11      -9       0       0       0      <
       3     -10      -9       0       0       0      <
       7      -5      -9       0       0       0      <
       1     -11      -8       0       0       0      <
       5      -6      -8       0       0       0      <
       9      -1      -8       0       0       0      <
       3      -7      -7       0       0       0      <
       7      -2      -7       0       0       0      <
      10       2      -7       0       0       0      <
       1      -8      -6       0       0       0      <
       5      -3      -6       0       0       0      o
       8       1      -6       0       0       0      <
      11       5      -6       0       0       0      <
      -2     -10      -5       0       0       0      <
      -1      -9      -5       0       0       0      <
       3      -4      -5       0       0       0      <
       7       1      -5       0       0       0      o
       9       4      -5       0       0       0      <
       1      -5      -4       0       0       0      o
       8       4      -4       0       0       0      <
      10       7      -4       0       0       0      <
      -2      -7      -3       0       0       0      <
      -1      -6      -3       0       0       0      o
       6       3      -3       0       0       0      <
       9       7      -3       0       0       0      <
      -5      -9      -2       0       0       0      <
      -4      -8      -2       0       0       0      <
       4       2      -2       0       0       0      o
       7       6      -2       0       0       0      o
       9       9      -2       0       0       0      <
      -7     -10      -1       0       0       0      <
      -2      -4      -1       0       0       0      <
       2       1      -1    0.01    0.01       0      o
       5       5      -1       0       0       0      o
       8       9      -1       0       0       0      <
      -5      -6       0       0       0       0      <
      -4      -5       0       0       0       0      o
       3       4       0       0       0       0      o
       6       8       0       0       0       0      <
      -8      -8       1       0       0       0      <
      -7      -7       1       0       0       0      <
       4       7       1       0       0       0      <
       6      10       1       0       0       0      <
     -10      -9       2       0       0       0      <
      -5      -3       2       0       0       0      o
      -1       2       2       0       0       0      o
       2       6       2       0       0       0      <
       5      10       2       0       0       0      <
      -8      -5       3       0       0       0      <
      -7      -4       3       0       0       0      <
      -3       1       3       0       0       0      <
       0       5       3       0       0       0      o
       3       9       3       0       0       0      <
     -11      -7       4       0       0       0      <
     -10      -6       4       0       0       0      <
      -6      -1       4       0       0       0      <
      -2       4       4       0    0.01       0      o
       1       8       4       0       0       0      <
       3      11       4       0       0       0      <
      -9      -3       5       0       0       0      <
      -8      -2       5       0       0       0      <
      -4       3       5       0       0       0      o
      -1       7       5       0       0       0      <
       1      10       5       0       0       0      <
       2      11       5       0       0       0      <
     -12      -5       6       0       0       0      <
     -11      -4       6       0       0       0      <
      -7       1       6       0       0       0      o
      -3       6       6       0       0       0      <
       0      10       6       0       0       0      <
     -10      -1       7       0       0       0      <
      -6       4       7       0       0       0      <
      -5       5       7       0       0       0      <
      -3       8       7       0       0       0      <
      -2       9       7       0       0       0      <
       0      12       7       0       0       0      <
     -12      -2       8       0       0       0      <
      -8       3       8       0       0       0      <
      -5       7       8       0       0       0      <
      -2      11       8       0       0       0      o
     -12       0       9       0       0       0      <
     -11       1       9       0       0       0      <
     -10       2       9       0       0       0      <
      -7       6       9       0       0       0      <
      -4      10       9       0       0       0      <
     -10       4      10       0       0       0      <
      -9       5      10       0       0       0      <
      -6       9      10       0       0       0      <
      -9       7      11       0       0       0      <
      -8       8      11       0       0       0      <
       5     -10     -10       0       0       0      <
       6      -7      -9       0       0       0      <
       7      -6      -9       0       0       0      <
       4      -8      -8       0       0       0      o
       5      -7      -8       0       0       0      <
       8      -3      -8       0       0       0      <
       0     -11      -7       0       0       0      <
       1     -10      -7       0       0       0      <
       2      -9      -7       0       0       0      <
       6      -4      -7       0       0       0      <
      10       1      -7       0       0       0      <
       3      -6      -6       0       0       0      <
       4      -5      -6       0       0       0      <
       7      -1      -6       0       0       0      o
      10       3      -6       0       0       0      <
       0      -8      -5       0       0       0      <
       1      -7      -5       0       0       0      <
       5      -2      -5       0       0       0      o
       8       2      -5       0       0       0      <
      11       6      -5       0       0       0      <
      -4     -11      -4       0       0       0      <
      -3     -10      -4       0       0       0      <
      -2      -9      -4       0       0       0      <
       6       1      -4       0       0       0      <
       9       5      -4       0       0       0      <
      11       8      -4       0       0       0      <
       0      -5      -3       0       0       0      o
       4       0      -3       0       0       0      <
       7       4      -3       0       0       0      <
      10       8      -3       0       0       0      <
      -5      -9      -2       0       0       0      <
      -4      -8      -2       0       0       0      <
      -3      -7      -2       0       0       0      o
       5       3      -2       0       0       0      o
       8       7      -2       0       0       0      <
      -7     -10      -1       0       0       0      <
       6       6      -1       0       0       0      <
       8       9      -1       0       0       0      <
      -6      -7       0       0       0       0      <
      -5      -6       0       0       0       0      <
       6       8       0       0       0       0      <
      -9      -9       1       0       0       0      <
      -8      -8       1       0       0       0      <
      -3      -2       1    0.08    0.06       0      o
       1       3       1       0       0       0      <
       4       7       1       0       0       0      <
       6      10       1       0       0       0      <
       7      11       1       0       0       0      <
      -7      -5       2       0       0       0      <
      -6      -4       2       0    0.01       0      o
       2       6       2       0       0       0      o
       4       9       2       0       0       0      <
       5      10       2       0       0       0      <
     -11      -8       3       0       0       0      <
     -10      -7       3       0       0       0      <
      -5      -1       3       0       0       0      <
      -1       4       3       0       0       0      o
       2       8       3       0       0       0      <
      -9      -4       4       0       0       0      <
      -8      -3       4       0       0       0      <
       0       7       4       0       0       0      <
       3      11       4       0       0       0      <
     -12      -6       5       0       0       0      <
      -6       1       5       0       0       0      o
      -3       5       5       0       0       0      <
       0       9       5       0       0       0      <
     -11      -3       6       0       0       0      <
     -10      -2       6       0       0       0      <
      -5       4       6       0       0       0      <
      -2       8       6       0       0       0      <
       1      12       6       0       0       0      <
      -9       1       7       0       0       0      <
      -8       2       7       0       0       0      <
      -5       6       7       0       0       0      <
      -2      10       7       0       0       0      <
      -1      11       7       0       0       0      <
     -13      -2       8       0       0       0      <
     -12      -1       8       0       0       0      <
      -8       4       8       0       0       0      <
      -7       5       8       0       0       0      <
      -4       9       8       0       0       0      <
     -12       1       9       0       0       0      <
     -11       2       9       0       0       0      <
      -7       7       9       0       0       0      <
     -11       4      10       0       0       0      <
     -10       5      10       0       0       0      <
      -7       9      10       0       0       0      <
       4     -10      -9       0       0       0      <
       5      -9      -9       0       0       0      <
       2     -11      -8       0       0       0      <
       6      -6      -8       0       0       0      <
       7      -5      -8       0       0       0      <
       3      -8      -7       0       0       0      o
       4      -7      -7       0       0       0      <
       7      -3      -7       0       0       0      <
       8      -2      -7       0       0       0      o
      -1     -11      -6       0       0       0      <
       0     -10      -6       0       0       0      <
       1      -9      -6       0       0       0      <
       5      -4      -6       0       0       0      <
       8       0      -6       0       0       0      o
      11       4      -6       0       0       0      o
       2      -6      -5       0       0       0      <
       6      -1      -5       0       0       0      o
       9       3      -5       0       0       0      <
      11       6      -5       0       0       0      <
      -2      -9      -4       0       0       0      <
      -1      -8      -4       0       0       0      <
       7       2      -4       0       0       0      <
      10       6      -4       0       0       0      <
      -4     -10      -3       0       0       0      <
       1      -4      -3       0       0       0      o
      10       8      -3       0       0       0      <
      -3      -7      -2       0       0       0      <
       2      -1      -2       0       0       0      <
       5       3      -2       0       0       0      o
       8       7      -2       0       0       0      <
      -7     -10      -1       0       0       0      <
      -6      -9      -1       0       0       0      <
      -1      -3      -1       0       0       0      <
       6       6      -1       0       0       0      <
       8       9      -1       0       0       0      <
      -5      -6       0       0       0       0      <
      -4      -5       0       0       0       0      <
       3       4       0       0       0       0      <
       6       8       0       0       0       0      <
      -9      -9       1       0       0       0      <
      -8      -8       1       0       0       0      <
      -3      -2       1    0.08    0.07       0      o
       4       7       1       0       0       0      <
       6      10       1       0       0       0      <
      -8      -6       2       0       0       0      <
      -7      -5       2       0       0       0      <
      -2       1       2       0       0       0      <
       1       5       2       0       0       0      <
       4       9       2       0       0       0      <
     -11      -8       3       0       0       0      <
      -5      -1       3       0       0       0      <
       2       8       3       0       0       0      <
       4      11       3       0       0       0      <
     -11      -6       4       0       0       0      <
     -10      -5       4       0       0       0      <
      -9      -4       4       0       0       0      <
      -1       6       4       0       0       0      <
       2      10       4       0       0       0      <
      -8      -1       5       0       0       0      <
      -4       4       5       0       0       0      <
      -1       8       5       0       0       0      <
       2      12       5       0       0       0      <
     -12      -4       6       0       0       0      <
      -7       2       6       0       0       0      <
      -3       7       6       0       0       0      <
      -1      10       6       0       0       0      <
       0      11       6       0       0       0      <
     -12      -2       7       0       0       0      <
     -11      -1       7       0       0       0      <
     -10       0       7       0       0       0      <
      -7       4       7       0       0       0      <
      -6       5       7       0       0       0      <
      -3       9       7       0       0       0      <
      -1      12       7       0       0       0      <
     -10       2       8       0       0       0      <
      -9       3       8       0       0       0      <
      -6       7       8       0       0       0      <
      -3      11       8       0       0       0      <
     -10       4       9       0       0       0      <
      -9       5       9       0       0       0      <
      -6       9       9       0       0       0      <
     -12       3      10       0       0       0      <
      -9       7      10       0       0       0      <
      -8       8      10       0       0       0      <
       6      -8      -9       0       0       0      <
       3     -10      -8       0       0       0      <
       4      -9      -8       0       0       0      <
       8      -4      -8       0       0       0      <
       0     -12      -7       0       0       0      <
       1     -11      -7       0       0       0      <
       5      -6      -7       0       0       0      <
       9      -1      -7       0       0       0      <
       1      -9      -6       0       0       0      <
       2      -8      -6       0       0       0      <
       6      -3      -6       0       0       0      <
       9       1      -6       0       0       0      <
      10       2      -6       0       0       0      <
      -2     -11      -5       0       0       0      <
      -1     -10      -5       0       0       0      <
       3      -5      -5       0       0       0      <
      10       4      -5       0       0       0      <
       0      -7      -4       0       0       0      <
       8       3      -4       0       0       0      <
      10       6      -4       0       0       0      <
      -4     -10      -3       0       0       0      <
       1      -4      -3       0       0       0      o
       5       1      -3       0       0       0      <
       8       5      -3       0       0       0      o
      10       8      -3       0       0       0      <
      -3      -7      -2       0       0       0      o
      -2      -6      -2       0       0       0      o
       8       7      -2       0       0       0      <
      -7     -10      -1       0       0       0      <
      -6      -9      -1       0       0       0      <
      -1      -3      -1       0       0       0      <
       3       2      -1    0.08    0.08       0      o
       6       6      -1       0       0       0      <
       8       9      -1       0       0       0      <
      -5      -6       0       0       0       0      <
       6       8       0       0       0       0      <
      -9      -9       1       0       0       0      <
       4       7       1       0       0       0      <
       6      10       1       0       0       0      <
      -9      -7       2       0       0       0      <
      -8      -6       2       0       0       0      <
      -7      -5       2       0       0       0      <
       1       5       2       0       0       0      <
       4       9       2       0       0       0      <
      -7      -3       3       0       0       0      <
      -6      -2       3       0       0       0      <
      -2       3       3       0       0       0      <
       1       7       3       0       0       0      <
       4      11       3       0       0       0      <
     -11      -6       4       0       0       0      <
     -10      -5       4       0       0       0      <
      -5       1       4       0       0       0      o
      -2       5       4       0       0       0      o
       1       9       4       0       0       0      <
       3      12       4       0       0       0      <
     -11      -4       5       0       0       0      <
     -10      -3       5       0       0       0      <
      -9      -2       5       0       0       0      <
      -5       3       5       0       0       0      o
      -2       7       5       0       0       0      <
       1      11       5       0       0       0      <
      -8       1       6       0       0       0      <
      -5       5       6       0       0       0      <
      -2       9       6       0       0       0      <
      -1      10       6       0       0       0      <
     -13      -3       7       0       0       0      <
      -8       3       7       0       0       0      <
      -5       7       7       0       0       0      <
      -4       8       7       0       0       0      <
      -2      11       7       0       0       0      <
      -1      12       7       0       0       0      <
     -13      -1       8       0       0       0      o
     -12       0       8       0       0       0      <
      -8       5       8       0       0       0      <
      -7       6       8       0       0       0      <
      -5       9       8       0       0       0      <
      -4      10       8       0       0       0      <
     -12       2       9       0       0       0      <
     -11       3       9       0       0       0      <
      -8       7       9       0       0       0      <
      -7       8       9       0       0       0      <
     -11       5      10       0       0       0      <
       5     -10      -9       0       0       0      <
       6      -7      -8       0       0       0      <
       2     -10      -7       0       0       0      <
       3      -9      -7       0       0       0      <
       7      -4      -7       0       0       0      <
       0     -11      -6       0       0       0      <
       4      -6      -6       0       0       0      <
       7      -2      -6       0       0       0      <
      10       2      -6       0       0       0      <
       0      -9      -5       0       0       0      <
       1      -8      -5       0       0       0      <
       5      -3      -5       0       0       0      o
       8       1      -5       0       0       0      <
      10       4      -5       0       0       0      <
      -3     -11      -4       0       0       0      <
       1      -6      -4       0       0       0      <
       2      -5      -4       0       0       0      o
       5      -1      -4       0       0       0      <
       8       3      -4       0       0       0      <
      10       6      -4       0       0       0      <
      -3      -9      -3       0       0       0      <
      -2      -8      -3       0       0       0      <
       2      -3      -3       0       0       0      <
       8       5      -3       0       0       0      o
      10       8      -3       0       0       0      <
      -1      -5      -2       0       0       0      <
       8       7      -2       0       0       0      <
      -6      -9      -1       0       0       0      <
      -5      -8      -1       0       0       0      <
       3       2      -1    0.08    0.08       0      o
       8       9      -1       0       0       0      <
      -4      -5       0       0       0       0      <
       3       4       0       0       0       0      <
       7      10       0       0       0       0      <
      -9      -9       1       0       0       0      <
      -8      -8       1       0       0       0      <
       3       6       1       0       0       0      <
       5       9       1       0       0       0      <
      -8      -6       2       0       0       0      <
      -7      -5       2       0       0       0      o
       0       4       2       0       0       0      <
       3       8       2       0       0       0      o
       5      11       2       0       0       0      <
      -7      -3       3       0       0       0      <
      -3       2       3       0       0       0      o
       0       6       3       0       0       0      o
       3      10       3       0       0       0      <
     -11      -6       4       0       0       0      <
      -6       0       4       0       0       0      <
      -3       4       4       0       0       0      o
       0       8       4       0       0       0      <
       2      11       4       0       0       0      <
     -12      -5       5       0       0       0      <
     -11      -4       5       0       0       0      <
     -10      -3       5       0       0       0      <
      -6       2       5       0       0       0      o
      -3       6       5       0       0       0      <
       0      10       5       0       0       0      <
     -11      -2       6       0       0       0      <
     -10      -1       6       0       0       0      <
      -6       4       6       0       0       0      <
      -3       8       6       0       0       0      <
      -1      11       6       0       0       0      <
     -10       1       7       0       0       0      <
      -9       2       7       0       0       0      <
      -6       6       7       0       0       0      <
      -4       9       7       0       0       0      <
      -3      10       7       0       0       0      <
     -10       3       8       0       0       0      <
      -9       4       8       0       0       0      <
      -7       7       8       0       0       0      <
      -6       8       8       0       0       0      <
      -4      11       8       0       0       0      <
     -10       5       9       0       0       0      <
      -9       6       9       0       0       0      <
      -7       9       9       0       0       0      <
      -6      10       9       0       0       0      <
       4     -10      -8       0       0       0      <
       5      -9      -8       0       0       0      <
       1     -12      -7       0       0       0      <
       2     -11      -7       0       0       0      <
       5      -7      -7       0       0       0      <
       6      -6      -7       0       0       0      <
       8      -3      -7       0       0       0      <
       9      -2      -7       0       0       0      <
       2      -9      -6       0       0       0      <
       6      -4      -6       0       0       0      <
      11       3      -6       0       0       0      <
      -1     -11      -5       0       0       0      <
       3      -6      -5       0       0       0      <
       6      -2      -5       0       0       0      o
      11       5      -5       0       0       0      <
      -1      -9      -4       0       0       0      <
       3      -4      -4       0       0       0      o
       6       0      -4       0       0       0      <
       8       3      -4       0       0       0      o
      10       6      -4       0       0       0      <
       0      -6      -3       0       0       0      o
       3      -2      -3       0       0       0      o
       6       2      -3       0       0       0      <
       8       5      -3       0       0       0      o
      10       8      -3       0       0       0      <
      -5     -10      -2       0       0       0      <
      -4      -9      -2       0       0       0      <
       0      -4      -2       0       0       0      o
       8       7      -2       0       0       0      <
      -4      -7      -1       0       0       0      <
       0      -2      -1       0       0       0      <
       3       2      -1    0.08    0.07       0      o
       5       5      -1       0       0       0      <
       7       8      -1       0       0       0      <
      -8     -10       0       0       0       0      <
      -4      -5       0       0       0       0      <
       5       7       0       0       0       0      <
       7      10       0       0       0       0      <
      -9      -9       1       0       0       0      <
      -8      -8       1       0       0       0      <
      -7      -7       1       0       0       0      <
       6      11       1       0       0       0      <
      -8      -6       2       0       0       0      <
      -7      -5       2       0       0       0      o
       2       7       2       0       0       0      <
       4      10       2       0       0       0      <
      -8      -4       3       0       0       0      <
      -7      -3       3       0       0       0      <
      -1       5       3       0       0       0      o
       1       8       3       0       0       0      <
       3      11       3       0       0       0      <
     -11      -6       4       0       0       0      <
      -7      -1       4       0       0       0      <
      -4       3       4       0       0       0      o
      -1       7       4       0       0       0      <
       1      10       4       0       0       0      <
     -12      -5       5       0       0       0      <
     -11      -4       5       0       0       0      <
      -8       0       5       0       0       0      <
      -7       1       5       0       0       0      o
      -4       5       5       0       0       0      <
      -2       8       5       0       0       0      <
       0      11       5       0       0       0      <
     -13      -4       6       0       0       0      <
     -12      -3       6       0       0       0      <
     -11      -2       6       0       0       0      <
      -8       2       6       0       0       0      <
      -5       6       6       0       0       0      <
      -3       9       6       0       0       0      <
      -2      10       6       0       0       0      <
      -1      12       6       0       0       0      <
     -13      -2       7       0       0       0      <
     -12      -1       7       0       0       0      <
      -8       4       7       0       0       0      <
      -6       7       7       0       0       0      <
      -5       8       7       0       0       0      <
      -3      11       7       0       0       0      <
     -12       1       8       0       0       0      <
      -9       5       8       0       0       0      <
      -6       9       8       0       0       0      <
     -12       3       9       0       0       0      <
     -10       6       9       0       0       0      <
      -9       7       9       0       0       0      <
       6      -8      -8       0       0       0      <
       7      -7      -8       0       0       0      o
       2     -11      -7       0       0       0      <
       3     -10      -7       0       0       0      <
       7      -5      -7       0       0       0      <
       3      -8      -6       0       0       0      <
       4      -7      -6       0       0       0      <
       7      -3      -6       0       0       0      <
      -1     -11      -5       0       0       0      <
       0     -10      -5       0       0       0      <
       4      -5      -5       0       0       0      <
       7      -1      -5       0       0       0      o
       9       2      -5       0       0       0      <
      11       5      -5       0       0       0      <
      -1      -9      -4       0       0       0      <
       0      -8      -4       0       0       0      <
       4      -3      -4       0       0       0      o
       9       4      -4       0       0       0      <
      11       7      -4       0       0       0      <
      -4     -11      -3       0       0       0      <
       0      -6      -3       0       0       0      o
       6       2      -3       0       0       0      <
       9       6      -3       0       0       0      <
      10       8      -3       0       0       0      <
      -5     -10      -2       0       0       0      <
      -4      -9      -2       0       0       0      <
       0      -4      -2       0       0       0      o
       6       4      -2       0       0       0      o
       8       7      -2       0       0       0      <
      -4      -7      -1       0       0       0      <
       3       2      -1    0.08    0.07       0      o
       8       9      -1       0       0       0      <
      -8     -10       0       0       0       0      <
      -4      -5       0       0       0       0      <
       3       4       0       0       0       0      <
       5       7       0       0       0       0      <
       7      10       0       0       0       0      <
      -9      -9       1       0       0       0      <
      -8      -8       1       0       0       0      <
      -4      -3       1       0       0       0      o
       2       5       1       0       0       0      <
       4       8       1       0       0       0      <
       6      11       1       0       0       0      <
      -9      -7       2       0       0       0      <
      -8      -6       2       0       0       0      <
      -4      -1       2       0       0       0      o
       2       7       2       0       0       0      <
       4      10       2       0       0       0      o
       5      12       2       0       0       0      <
      -9      -5       3       0       0       0      <
      -8      -4       3       0       0       0      <
      -4       1       3       0       0       0      <
      -1       5       3       0       0       0      o
       1       8       3       0       0       0      <
       3      11       3       0       0       0      <
      -9      -3       4       0       0       0      <
      -8      -2       4       0       0       0      <
      -5       2       4       0       0       0      o
      -2       6       4       0       0       0      o
       0       9       4       0       0       0      <
       2      12       4       0       0       0      <
      -9      -1       5       0       0       0      <
      -8       0       5       0       0       0      o
      -5       4       5       0       0       0      <
      -3       7       5       0       0       0      <
       0      11       5       0       0       0      <
     -13      -4       6       0       0       0      o
     -10       0       6       0       0       0      <
      -9       1       6       0       0       0      <
      -6       5       6       0       0       0      <
      -3       9       6       0       0       0      <
      -1      12       6       0       0       0      <
     -13      -2       7       0       0       0      <
     -10       2       7       0       0       0      <
      -9       3       7       0       0       0      <
      -7       6       7       0       0       0      <
      -6       7       7       0       0       0      <
      -4      10       7       0       0       0      <
     -11       3       8       0       0       0      <
     -10       4       8       0       0       0      <
      -8       7       8       0       0       0      <
      -7       8       8       0       0       0      <
     -12       4       9       0       0       0      <
     -11       5       9       0       0       0      <
      -9       8       9       0       0       0      <
      -8       9       9       0       0       0      <
       4     -11      -8       0       0       0      <
       5     -10      -8       0       0       0      <
       5      -8      -7       0       0       0      <
       8      -4      -7       0       0       0      <
       0     -12      -6       0       0       0      <
       1     -11      -6       0       0       0      <
       2     -10      -6       0       0       0      <
       5      -6      -6       0       0       0      <
       8      -2      -6       0       0       0      <
       1      -9      -5       0       0       0      <
       2      -8      -5       0       0       0      <
       5      -4      -5       0       0       0      <
       8       0      -5       0       0       0      o
      10       3      -5       0       0       0      <
      12       6      -5       0       0       0      <
       1      -7      -4       0       0       0      <
       5      -2      -4       0       0       0      o
      10       5      -4       0       0       0      <
      -4     -11      -3       0       0       0      <
      -3     -10      -3       0       0       0      <
       1      -5      -3       0       0       0      o
       7       3      -3       0       0       0      <
       9       6      -3       0       0       0      o
      -4      -9      -2       0       0       0      <
      -3      -8      -2       0       0       0      <
       1      -3      -2       0       0       0      o
       4       1      -2       0       0       0      o
       6       4      -2       0       0       0      o
       8       7      -2       0       0       0      <
      -4      -7      -1       0       0       0      <
      -3      -6      -1       0       0       0      <
       6       6      -1       0       0       0      <
       8       9      -1       0       0       0      <
      -8     -10       0       0       0       0      <
      -4      -5       0       0       0       0      <
       3       4       0       0       0       0      <
       5       7       0       0       0       0      <
       7      10       0       0       0       0      <
      -9      -9       1       0       0       0      <
      -8      -8       1       0       0       0      <
      -4      -3       1       0       0       0      o
       2       5       1       0       0       0      <
       4       8       1       0       0       0      <
       6      11       1       0       0       0      <
     -10      -8       2       0       0       0      <
      -9      -7       2       0       0       0      <
       1       6       2       0       0       0      <
       3       9       2       0       0       0      <
       5      12       2       0       0       0      <
     -11      -7       3       0       0       0      <
     -10      -6       3       0       0       0      <
      -9      -5       3       0       0       0      <
      -2       4       3       0       0       0      o
       2      10       3       0       0       0      <
       3      11       3       0       0       0      <
     -12      -6       4       0       0       0      <
     -11      -5       4       0       0       0      <
     -10      -4       4       0       0       0      <
      -6       1       4       0       0       0      <
      -3       5       4       0       0       0      o
       0       9       4       0       0       0      <
       1      11       4       0       0       0      <
       2      12       4       0       0       0      <
     -12      -4       5       0       0       0      <
     -11      -3       5       0       0       0      <
     -10      -2       5       0       0       0      <
      -7       2       5       0       0       0      <
      -4       6       5       0       0       0      <
      -1      10       5       0       0       0      <
       0      12       5       0       0       0      <
     -13      -3       6       0       0       0      <
     -12      -2       6       0       0       0      <
     -11      -1       6       0       0       0      <
      -8       3       6       0       0       0      <
      -7       4       6       0       0       0      <
      -5       7       6       0       0       0      <
      -3      10       6       0       0       0      <
      -2      11       6       0       0       0      <
     -13      -1       7       0       0       0      <
     -12       0       7       0       0       0      <
      -9       4       7       0       0       0      <
      -8       5       7       0       0       0      <
      -6       8       7       0       0       0      <
      -4      11       7       0       0       0      o
     -13       1       8       0       0       0      <
     -10       5       8       0       0       0      <
      -9       6       8       0       0       0      <
      -7       9       8       0       0       0      <
     -11       6       9       0       0       0      <
     -10       7       9       0       0       0      <
       3     -11      -7       0       0       0      <
       4     -10      -7       0       0       0      <
       7      -6      -7       0       0       0      <
       8      -5      -7       0       0       0      <
       3      -9      -6       0       0       0      <
       4      -8      -6       0       0       0      <
       7      -4      -6       0       0       0      <
      10       0      -6       0       0       0      <
       3      -7      -5       0       0       0      <
       7      -2      -5       0       0       0      <
       9       1      -5       0       0       0      <
      11       4      -5       0       0       0      <
      -2     -11      -4       0       0       0      <
      -1     -10      -4       0       0       0      <
       3      -5      -4       0       0       0      <
       6      -1      -4       0       0       0      <
       8       2      -4       0       0       0      o
      10       5      -4       0       0       0      <
      11       6      -4       0       0       0      <
      -3     -10      -3       0       0       0      <
      -2      -9      -3       0       0       0      <
      -1      -8      -3       0       0       0      <
       2      -4      -3       0       0       0      o
       8       4      -3       0       0       0      <
      10       7      -3       0       0       0      <
      -3      -8      -2       0       0       0      <
      -2      -7      -2       0       0       0      <
       7       5      -2       0       0       0      o
       9       8      -2       0       0       0      <
      -3      -6      -1       0       0       0      o
       6       6      -1       0       0       0      <
       8       9      -1       0       0       0      <
      -8     -10       0       0       0       0      <
      -4      -5       0       0       0       0      o
       5       7       0       0       0       0      <
       7      10       0       0       0       0      <
      -9      -9       1       0       0       0      <
      -5      -4       1    0.01    0.01       0      o
      -4      -3       1       0       0       0      o
      -1       1       1    0.02    0.02       0      o
       2       5       1       0       0       0      o
       4       8       1       0       0       0      <
       6      11       1       0       0       0      <
     -10      -8       2       0       0       0      <
      -5      -2       2       0       0       0      o
      -2       2       2       0    0.01       0      o
       1       6       2       0       0       0      <
       3       9       2       0       0       0      <
       5      12       2       0       0       0      <
     -11      -7       3       0       0       0      <
     -10      -6       3       0       0       0      <
      -7      -2       3       0       0       0      <
      -6      -1       3       0       0       0      <
      -3       3       3       0       0       0      o
       2      10       3       0       0       0      <
       3      12       3       0       0       0      <
     -12      -6       4       0       0       0      <
     -11      -5       4       0       0       0      <
      -8      -1       4       0       0       0      <
      -4       4       4       0       0       0      <
      -2       7       4       0       0       0      o
       0      10       4       0       0       0      <
       1      11       4       0       0       0      <
      -8       1       5       0       0       0      o
      -5       5       5       0       0       0      o
      -3       8       5       0       0       0      <
      -1      11       5       0       0       0      <
     -10       1       6       0       0       0      <
      -7       5       6       0       0       0      <
      -4       9       6       0       0       0      o
      -2      12       6       0       0       0      <
     -12       1       7       0       0       0      <
     -11       2       7       0       0       0      <
      -8       6       7       0       0       0      <
      -6       9       7       0       0       0      <
      -5      10       7       0       0       0      <
     -13       2       8       0       0       0      <
     -12       3       8       0       0       0      <
     -10       6       8       0       0       0      <
      -9       7       8       0       0       0      <
      -7      10       8       0       0       0      <
       6     -10      -8       0       0       0      <
       5      -9      -7       0       0       0      <
       6      -8      -7       0       0       0      <
       1     -12      -6       0       0       0      <
       2     -11      -6       0       0       0      <
       5      -7      -6       0       0       0      <
       8      -3      -6       0       0       0      <
      10       0      -6       0       0       0      <
       0     -11      -5       0       0       0      <
       1     -10      -5       0       0       0      <
       4      -6      -5       0       0       0      <
       7      -2      -5       0       0       0      <
      10       2      -5       0       0       0      <
      12       5      -5       0       0       0      <
      -1     -10      -4       0       0       0      <
       0      -9      -4       0       0       0      <
       4      -4      -4       0       0       0      <
       9       3      -4       0       0       0      <
      11       6      -4       0       0       0      <
      -1      -8      -3       0       0       0      <
       3      -3      -3       0       0       0      o
       8       4      -3       0       0       0      <
      10       7      -3       0       0       0      o
      -2      -7      -2       0       0       0      <
      -1      -6      -2       0       0       0      <
       2      -2      -2       0       0       0      o
       7       5      -2       0       0       0      <
       9       8      -2       0       0       0      o
      -3      -6      -1       0       0       0      o
      -2      -5      -1       0       0       0      <
       1      -1      -1    0.02    0.02       0      o
       6       6      -1       0       0       0      <
       8       9      -1       0       0       0      <
      -8     -10       0       0       0       0      o
      -7      -9       0       0       0       0      <
      -3      -4       0       0       0       0      <
       5       7       0       0       0       0      <
       6       9       0       0       0       0      <
       7      10       0       0       0       0      <
      -9      -9       1       0       0       0      <
      -8      -8       1       0       0       0      <
      -5      -4       1    0.01    0.01       0      o
      -4      -3       1       0       0       0      o
       5      10       1       0       0       0      <
     -10      -8       2       0       0       0      <
      -6      -3       2    0.01    0.01       0      o
       0       5       2       0       0       0      o
       2       8       2       0       0       0      <
       4      11       2       0       0       0      <
     -11      -7       3       0       0       0      <
      -7      -2       3       0       0       0      o
      -1       6       3       0       0       0      <
       1       9       3       0       0       0      <
       3      12       3       0       0       0      <
     -12      -6       4       0       0       0      <
      -9      -2       4       0       0       0      <
      -8      -1       4       0       0       0      <
      -5       3       4       0       0       0      o
      -2       7       4       0       0       0      o
       0      10       4       0       0       0      <
       1      12       4       0       0       0      <
     -10      -1       5       0       0       0      <
      -6       4       5       0       0       0      <
      -4       7       5       0       0       0      <
      -2      10       5       0       0       0      <
     -12      -1       6       0       0       0      <
      -8       4       6       0       0       0      <
      -5       8       6       0       0       0      <
      -3      11       6       0       0       0      <
     -12       1       7       0       0       0      <
     -10       4       7       0       0       0      <
      -9       5       7       0       0       0      <
      -7       8       7       0       0       0      <
      -5      11       7       0       0       0      <
     -12       4       8       0       0       0      <
     -11       5       8       0       0       0      <
      -9       8       8       0       0       0      <
      -8       9       8       0       0       0      <
       4     -11      -7       0       0       0      <
       5     -10      -7       0       0       0      <
       3     -10      -6       0       0       0      <
       4      -9      -6       0       0       0      <
       7      -5      -6       0       0       0      <
       2      -9      -5       0       0       0      <
       3      -8      -5       0       0       0      <
       6      -4      -5       0       0       0      <
      11       3      -5       0       0       0      <
       1      -8      -4       0       0       0      <
       2      -7      -4       0       0       0      <
       5      -3      -4       0       0       0      o
       8       1      -4       0       0       0      <
      10       4      -4       0       0       0      <
      11       6      -4       0       0       0      <
       0      -7      -3       0       0       0      <
       1      -6      -3       0       0       0      o
       4      -2      -3       0       0       0      <
       9       5      -3       0       0       0      <
      10       7      -3       0       0       0      o
      -1      -6      -2       0       0       0      <
       5       2      -2       0       0       0      o
       7       5      -2       0       0       0      o
       9       8      -2       0       0       0      <
      -6     -10      -1       0       0       0      <
      -2      -5      -1       0       0       0      <
       4       3      -1       0       0       0      o
       6       6      -1       0       0       0      <
       8       9      -1       0       0       0      <
      -8     -10       0       0       0       0      <
      -4      -5       0       0       0       0      o
      -3      -4       0       0       0       0      o
       5       7       0       0       0       0      <
       6       9       0       0       0       0      <
       7      10       0       0       0       0      <
      -9      -9       1       0       0       0      <
      -5      -4       1    0.01    0.01       0      o
       1       4       1       0       0       0      <
       3       7       1       0       0       0      <
       5      10       1       0       0       0      <
      -7      -4       2       0       0       0      o
      -6      -3       2    0.01    0.01       0      o
      -3       1       2       0       0       0      <
       0       5       2       0       0       0      <
       2       8       2       0       0       0      <
       4      11       2       0       0       0      <
      -9      -4       3       0       0       0      <
      -8      -3       3       0       0       0      <
      -5       1       3       0       0       0      <
      -2       5       3       0       0       0      <
       0       8       3       0       0       0      <
       2      11       3       0       0       0      <
     -12      -5       4       0       0       0      <
     -11      -4       4       0       0       0      <
     -10      -3       4       0       0       0      <
      -6       2       4       0       0       0      <
      -4       5       4       0       0       0      <
      -1       9       4       0       0       0      <
       0      11       4       0       0       0      <
       1      12       4       0       0       0      <
     -13      -4       5       0       0       0      <
     -12      -3       5       0       0       0      <
      -9       1       5       0       0       0      <
      -8       2       5       0       0       0      <
      -5       6       5       0       0       0      <
      -3       9       5       0       0       0      <
      -1      12       5       0       0       0      <
     -11       1       6       0       0       0      <
     -10       2       6       0       0       0      <
      -7       6       6       0       0       0      <
      -5       9       6       0       0       0      <
      -3      12       6       0       0       0      <
     -13       1       7       0       0       0      <
     -12       2       7       0       0       0      <
     -10       5       7       0       0       0      <
      -9       6       7       0       0       0      <
      -7       9       7       0       0       0      <
      -6      10       7       0       0       0      <
     -12       5       8       0       0       0      <
     -11       6       8       0       0       0      <
       5     -10      -7       0       0       0      <
       6      -9      -7       0       0       0      <
       2     -12      -6       0       0       0      <
       5      -8      -6       0       0       0      <
       8      -4      -6       0       0       0      <
       0     -12      -5       0       0       0      <
       4      -7      -5       0       0       0      <
       7      -3      -5       0       0       0      o
      11       3      -5       0       0       0      <
      -1     -11      -4       0       0       0      <
       2      -7      -4       0       0       0      o
       3      -6      -4       0       0       0      <
       6      -2      -4       0       0       0      <
       8       1      -4       0       0       0      <
      10       4      -4       0       0       0      <
      -3     -11      -3       0       0       0      <
      -2     -10      -3       0       0       0      <
       1      -6      -3       0       0       0      o
       7       2      -3       0       0       0      <
       9       5      -3       0       0       0      <
      10       7      -3       0       0       0      o
      -4     -10      -2       0       0       0      <
       0      -5      -2       0       0       0      <
       3      -1      -2       0       0       0      <
       7       5      -2       0       0       0      o
       9       8      -2       0       0       0      <
      -6     -10      -1       0       0       0      <
      -5      -9      -1       0       0       0      <
      -2      -5      -1       0       0       0      <
       4       3      -1       0       0       0      o
       6       6      -1       0       0       0      <
       8       9      -1       0       0       0      <
      -8     -10       0       0       0       0      <
      -7      -9       0       0       0       0      <
      -3      -4       0       0       0       0      o
       6       9       0       0       0       0      <
      -9      -9       1       0       0       0      <
      -5      -4       1    0.01    0.01       0      o
       1       4       1       0       0       0      <
       3       7       1       0       0       0      <
       5      10       1       0       0       0      <
      -7      -4       2       0       0       0      o
      -1       4       2       0       0       0      o
       1       7       2       0       0       0      <
       3      10       2       0       0       0      <
     -10      -5       3       0       0       0      <
      -9      -4       3       0       0       0      <
      -8      -3       3       0       0       0      <
      -5       1       3       0       0       0      <
       0       8       3       0       0       0      <
       1      10       3       0       0       0      <
       2      11       3       0       0       0      <
     -12      -5       4       0       0       0      <
     -11      -4       4       0       0       0      <
     -10      -3       4       0       0       0      <
      -7       1       4       0       0       0      <
      -4       5       4       0       0       0      o
      -2       8       4       0       0       0      <
       0      11       4       0       0       0      <
     -13      -4       5       0       0       0      <
     -10       0       5       0       0       0      <
      -9       1       5       0       0       0      <
      -6       5       5       0       0       0      <
      -4       8       5       0       0       0      <
      -2      11       5       0       0       0      <
     -12       0       6       0       0       0      <
     -11       1       6       0       0       0      <
      -9       4       6       0       0       0      <
      -8       5       6       0       0       0      <
      -6       8       6       0       0       0      <
      -4      11       6       0       0       0      <
     -13       1       7       0       0       0      <
     -11       4       7       0       0       0      <
     -10       5       7       0       0       0      <
      -8       8       7       0       0       0      <
     -12       5       8       0       0       0      <
       3     -12      -6       0       0       0      <
       4     -11      -6       0       0       0      <
       6      -8      -6       0       0       0      o
       7      -7      -6       0       0       0      <
       9      -4      -6       0       0       0      <
       1     -12      -5       0       0       0      <
       2     -11      -5       0       0       0      <
       4      -8      -5       0       0       0      <
       5      -7      -5       0       0       0      <
       7      -4      -5       0       0       0      <
       8      -3      -5       0       0       0      <
      10       0      -5       0       0       0      <
      -1     -12      -4       0       0       0      <
       2      -8      -4       0       0       0      <
       3      -7      -4       0       0       0      <
       6      -3      -4       0       0       0      <
       8       0      -4       0       0       0      <
      10       3      -4       0       0       0      <
      11       5      -4       0       0       0      <
      12       6      -4       0       0       0      <
       0      -8      -3       0       0       0      <
       1      -7      -3       0       0       0      o
       4      -3      -3       0       0       0      o
       6       0      -3       0       0       0      o
       8       3      -3       0       0       0      o
      10       6      -3       0       0       0      <
      11       8      -3       0       0       0      <
      -3      -9      -2       0       0       0      <
      -2      -8      -2       0       0       0      <
      -1      -7      -2       0       0       0      <
       4       0      -2       0       0       0      o
       6       3      -2    0.01    0.01       0      o
       8       6      -2       0       0       0      <
       9       8      -2       0       0       0      <
      10       9      -2       0       0       0      <
      -6     -10      -1       0       0       0      <
      -5      -9      -1       0       0       0      <
      -4      -8      -1       0       0       0      <
       6       6      -1       0       0       0      <
       8       9      -1       0       0       0      <
      -8     -10       0       0       0       0      <
      -7      -9       0       0       0       0      <
      -3      -4       0       0       0       0      o
       4       6       0       0       0       0      <
       6       9       0       0       0       0      <
       7      11       0       0       0       0      <
      -6      -5       1       0       0       0      o
       0       3       1       0       0       0      <
       2       6       1       0       0       0      <
       4       9       1       0       0       0      <
       5      11       1       0       0       0      <
     -11      -8       2       0       0       0      <
     -10      -7       2       0       0       0      <
      -9      -6       2       0       0       0      o
      -8      -5       2       0       0       0      o
      -5      -1       2       0       0       0      o
      -2       3       2       0       0       0      o
       0       6       2       0       0       0      <
       2       9       2       0       0       0      <
       3      11       2       0       0       0      <
     -11      -6       3       0       0       0      <
      -8      -2       3       0       0       0      <
      -5       2       3       0       0       0      <
      -2       6       3       0       0       0      <
       0       9       3       0       0       0      <
       1      11       3       0       0       0      <
     -12      -4       4       0       0       0      <
     -11      -3       4       0       0       0      <
     -10      -2       4       0       0       0      <
      -8       1       4       0       0       0      <
      -7       2       4       0       0       0      <
      -5       5       4       0       0       0      <
      -3       8       4       0       0       0      <
      -1      11       4       0       0       0      <
     -10       1       5       0       0       0      <
      -8       4       5       0       0       0      <
      -7       5       5       0       0       0      <
      -5       8       5       0       0       0      <
      -4      10       5       0       0       0      <
      -3      11       5       0       0       0      <
     -11       3       6       0       0       0      <
     -10       4       6       0       0       0      <
      -8       7       6       0       0       0      <
      -6      10       6       0       0       0      <
     -13       3       7       0       0       0      <
     -11       6       7       0       0       0      <
     -10       7       7       0       0       0      <
      -9       9       7       0       0       0      <
       4     -11      -6       0       0       0      <
       5     -10      -6       0       0       0      <
       6      -9      -6       0       0       0      <
       8      -6      -6       0       0       0      <
       2     -11      -5       0       0       0      <
       3     -10      -5       0       0       0      <
       6      -6      -5       0       0       0      <
       9      -2      -5       0       0       0      <
      -1     -12      -4       0       0       0      <
       0     -11      -4       0       0       0      <
       1     -10      -4       0       0       0      <
       4      -6      -4       0       0       0      <
       7      -2      -4       0       0       0      <
       9       1      -4       0       0       0      <
      11       4      -4       0       0       0      <
      12       6      -4       0       0       0      <
      -2     -11      -3       0       0       0      <
       1      -7      -3       0       0       0      <
       2      -6      -3       0       0       0      <
       5      -2      -3       0       0       0      <
       7       1      -3       0       0       0      <
       9       4      -3       0       0       0      o
      10       6      -3       0       0       0      <
      11       7      -3       0       0       0      <
      -1      -7      -2       0       0       0      <
       2      -3      -2       0       0       0      o
       5       1      -2       0       0       0      o
       7       4      -2       0       0       0      <
       8       6      -2       0       0       0      <
       9       7      -2       0       0       0      <
      10       9      -2       0       0       0      <
      -5      -9      -1       0       0       0      <
      -4      -8      -1       0       0       0      <
       0      -3      -1       0       0       0      <
       6       6      -1       0       0       0      <
       8       9      -1       0       0       0      <
      -8     -10       0       0       0       0      <
      -7      -9       0       0       0       0      <
      -3      -4       0       0       0       0      o
       4       6       0       0       0       0      <
       6       9       0       0       0       0      <
       7      11       0       0       0       0      o
      -7      -6       1       0       0       0      <
      -6      -5       1       0       0       0      <
       0       3       1       0       0       0      <
       2       6       1       0       0       0      <
       4       9       1       0       0       0      <
       5      11       1       0       0       0      <
     -11      -8       2       0       0       0      <
     -10      -7       2       0       0       0      <
      -9      -6       2       0       0       0      o
      -6      -2       2       0       0       0      o
      -3       2       2       0       0       0      <
       1       8       2       0       0       0      <
       3      11       2       0       0       0      <
     -10      -4       3       0       0       0      <
      -9      -3       3       0       0       0      <
      -6       1       3       0       0       0      <
      -3       5       3       0       0       0      <
      -1       8       3       0       0       0      <
       0      10       3       0       0       0      <
       1      11       3       0       0       0      <
     -12      -4       4       0       0       0      <
     -10      -1       4       0       0       0      <
      -6       4       4       0       0       0      <
      -4       7       4       0       0       0      <
      -2      10       4       0       0       0      <
      -1      12       4       0       0       0      <
     -13      -2       5       0       0       0      <
     -12      -1       5       0       0       0      <
     -10       2       5       0       0       0      <
      -9       3       5       0       0       0      <
      -7       6       5       0       0       0      <
      -6       7       5       0       0       0      <
      -5       9       5       0       0       0      <
      -4      10       5       0       0       0      <
      -3      12       5       0       0       0      <
     -13       1       6       0       0       0      <
     -12       2       6       0       0       0      <
     -10       5       6       0       0       0      <
      -9       6       6       0       0       0      <
      -8       8       6       0       0       0      <
      -7       9       6       0       0       0      <
      -6      11       6       0       0       0      o
     -11       7       7       0       0       0      <
     -10       8       7       0       0       0      <
       6     -10      -6       0       0       0      <
       7      -9      -6       0       0       0      <
       4     -10      -5       0       0       0      <
       5      -9      -5       0       0       0      <
       7      -6      -5       0       0       0      <
       9      -3      -5       0       0       0      o
       0     -12      -4       0       0       0      <
       1     -11      -4       0       0       0      <
       2     -10      -4       0       0       0      <
       4      -7      -4       0       0       0      <
       5      -6      -4       0       0       0      <
       7      -3      -4       0       0       0      <
      10       2      -4       0       0       0      <
      11       3      -4       0       0       0      <
      12       5      -4       0       0       0      <
       1      -8      -3       0       0       0      <
       2      -7      -3       0       0       0      <
       4      -4      -3       0       0       0      <
       6      -1      -3       0       0       0      <
       8       2      -3       0       0       0      <
      10       5      -3       0       0       0      <
      11       7      -3       0       0       0      <
      -3     -10      -2       0       0       0      <
      -2      -9      -2       0       0       0      <
       1      -5      -2       0       0       0      <
       7       4      -2       0       0       0      <
       9       7      -2       0       0       0      <
      10       9      -2       0       0       0      <
      -5     -10      -1       0       0       0      <
      -2      -6      -1       0       0       0      <
       3       1      -1    0.07    0.08       0      o
       5       4      -1    0.01    0.01       0      o
       6       6      -1       0       0       0      <
       8       9      -1       0       0       0      <
      -8     -10       0       0       0       0      <
      -7      -9       0       0       0       0      <
      -6      -8       0       0       0       0      <
      -3      -4       0       0       0       0      <
       2       3       0       0       0       0      o
       4       6       0       0       0       0      <
       5       8       0       0       0       0      <
       6      10       0       0       0       0      <
      -7      -6       1       0       0       0      <
      -6      -5       1       0       0       0      o
      -3      -1       1    0.07    0.07       0      o
      -1       2       1       0       0       0      o
       1       5       1       0       0       0      <
       4      10       1       0       0       0      <
       5      12       1       0       0       0      <
     -11      -8       2       0       0       0      <
     -10      -7       2       0       0       0      <
      -8      -4       2       0       0       0      <
      -7      -3       2       0       0       0      o
      -4       1       2       0       0       0      o
      -2       4       2       0       0       0      <
       0       7       2       0       0       0      <
       1       9       2       0       0       0      <
       2      11       2       0       0       0      <
       3      12       2       0       0       0      <
     -12      -6       3       0       0       0      <
     -11      -5       3       0       0       0      <
      -8      -1       3       0       0       0      <
      -5       3       3       0       0       0      o
      -3       6       3       0       0       0      <
      -2       8       3       0       0       0      <
       0      11       3       0       0       0      <
     -13      -4       4       0       0       0      <
     -12      -3       4       0       0       0      <
     -10       0       4       0       0       0      <
      -9       1       4       0       0       0      <
      -7       4       4       0       0       0      <
      -5       7       4       0       0       0      <
      -3      10       4       0       0       0      <
      -2      12       4       0       0       0      <
     -13      -1       5       0       0       0      <
     -11       2       5       0       0       0      <
     -10       3       5       0       0       0      <
      -8       6       5       0       0       0      <
      -7       8       5       0       0       0      <
      -6       9       5       0       0       0      <
      -5      11       5       0       0       0      <
      -4      12       5       0       0       0      <
     -13       3       6       0       0       0      <
     -12       4       6       0       0       0      <
     -10       7       6       0       0       0      <
      -9       8       6       0       0       0      <
      -8      10       6       0       0       0      <
       6     -11      -6       0       0       0      <
       3     -12      -5       0       0       0      <
       4     -11      -5       0       0       0      <
       6      -8      -5       0       0       0      <
       7      -7      -5       0       0       0      <
       9      -4      -5       0       0       0      <
       1     -12      -4       0       0       0      <
       3      -9      -4       0       0       0      <
       4      -8      -4       0       0       0      <
       6      -5      -4       0       0       0      <
       8      -2      -4       0       0       0      <
      10       1      -4       0       0       0      <
      11       3      -4       0       0       0      <
      12       5      -4       0       0       0      <
      -1     -11      -3       0       0       0      <
       0     -10      -3       0       0       0      <
       3      -6      -3       0       0       0      <
       5      -3      -3       0       0       0      o
       9       3      -3       0       0       0      o
      10       5      -3       0       0       0      <
      11       7      -3       0       0       0      <
      -1      -8      -2       0       0       0      <
       0      -7      -2       0       0       0      <
       2      -4      -2       0       0       0      <
       6       2      -2       0    0.01       0      o
       8       5      -2       0       0       0      o
       9       7      -2       0       0       0      <
      10       9      -2       0       0       0      <
      -5     -10      -1       0       0       0      <
      -4      -9      -1       0       0       0      <
      -1      -5      -1       0       0       0      <
       1      -2      -1       0       0       0      o
       3       1      -1    0.07    0.07       0      o
       5       4      -1    0.01    0.01       0      o
       6       6      -1       0       0       0      <
       7       8      -1       0       0       0      <
       8       9      -1       0       0       0      <
       8      10      -1       0       0       0      <
      -7      -9       0       0       0       0      <
      -6      -8       0       0       0       0      <
      -5      -7       0       0       0       0      <
       2       3       0       0       0       0      o
       5       8       0       0       0       0      <
       6      10       0       0       0       0      <
      -7      -6       1       0       0       0      <
      -6      -5       1       0       0       0      <
       2       7       1       0       0       0      <
       3       9       1       0       0       0      <
       4      11       1       0       0       0      <
       5      12       1       0       0       0      <
     -11      -8       2       0       0       0      <
      -9      -5       2       0       0       0      <
      -8      -4       2       0       0       0      o
      -3       3       2       0       0       0      <
      -1       6       2       0       0       0      <
       0       8       2       0       0       0      <
       2      11       2       0       0       0      <
     -12      -6       3       0       0       0      <
     -10      -3       3       0       0       0      <
      -9      -2       3       0       0       0      <
      -7       1       3       0       0       0      <
      -3       7       3       0       0       0      <
      -1      10       3       0       0       0      <
       0      12       3       0       0       0      <
     -12      -2       4       0       0       0      <
     -11      -1       4       0       0       0      <
      -9       2       4       0       0       0      <
      -8       3       4       0       0       0      <
      -6       6       4       0       0       0      <
      -5       8       4       0       0       0      <
      -3      11       4       0       0       0      <
     -12       1       5       0       0       0      <
     -11       3       5       0       0       0      <
     -10       4       5       0       0       0      <
      -9       6       5       0       0       0      <
      -8       7       5       0       0       0      <
      -7       9       5       0       0       0      <
      -6      10       5       0       0       0      <
     -13       4       6       0       0       0      <
     -12       5       6       0       0       0      <
     -11       7       6       0       0       0      <
     -10       8       6       0       0       0      <
       4     -12      -5       0       0       0      <
       6      -9      -5       0       0       0      <
       7      -8      -5       0       0       0      <
       8      -6      -5       0       0       0      <
       1     -12      -4       0       0       0      <
       2     -11      -4       0       0       0      <
       3     -10      -4       0       0       0      <
       5      -7      -4       0       0       0      <
       6      -6      -4       0       0       0      <
       7      -4      -4       0       0       0      <
       8      -3      -4       0       0       0      <
       9      -1      -4       0       0       0      <
      11       2      -4       0       0       0      <
      12       4      -4       0       0       0      <
      -1     -12      -3       0       0       0      <
       1      -9      -3       0       0       0      <
       2      -8      -3       0       0       0      <
       4      -5      -3       0       0       0      <
       6      -2      -3       0       0       0      <
       8       1      -3       0       0       0      <
       9       3      -3       0       0       0      <
      11       6      -3       0       0       0      <
      -3     -11      -2       0       0       0      <
      -2     -10      -2       0       0       0      <
       0      -7      -2       0       0       0      <
       1      -6      -2       0       0       0      <
       3      -3      -2       0       0       0      <
       8       5      -2       0       0       0      o
       9       7      -2       0       0       0      <
      10       9      -2       0       0       0      <
      -5     -10      -1       0       0       0      <
      -4      -9      -1       0       0       0      <
      -3      -8      -1       0       0       0      <
      -1      -5      -1       0       0       0      <
       5       4      -1    0.01    0.01       0      o
       6       6      -1       0       0       0      <
       7       8      -1       0       0       0      <
       8       9      -1       0       0       0      <
       8      10      -1       0       0       0      <
      -6      -8       0       0       0       0      <
      -5      -7       0       0       0       0      <
      -2      -3       0       0       0       0      o
       2       3       0       0       0       0      o
       3       5       0       0       0       0      <
       5       8       0       0       0       0      <
       6      10       0       0       0       0      <
      -8      -7       1       0       0       0      <
      -7      -6       1       0       0       0      <
      -4      -2       1    0.01    0.01       0      o
       0       4       1       0       0       0      o
       3       9       1       0       0       0      <
       4      11       1       0       0       0      <
     -10      -6       2       0       0       0      <
      -9      -5       2       0       0       0      <
      -8      -4       2       0       0       0      <
      -6      -1       2       0       0       0      o
      -2       5       2       0       0       0      <
       0       8       2       0       0       0      <
       1      10       2       0       0       0      <
       2      12       2       0       0       0      <
     -12      -5       3       0       0       0      <
     -11      -4       3       0       0       0      <
     -10      -3       3       0       0       0      <
      -8       0       3       0       0       0      <
      -6       3       3       0       0       0      <
      -4       6       3       0       0       0      <
      -3       8       3       0       0       0      <
      -2       9       3       0       0       0      <
      -1      11       3       0       0       0      <
     -13      -3       4       0       0       0      <
     -10       1       4       0       0       0      <
      -8       4       4       0       0       0      <
      -6       7       4       0       0       0      <
      -5       9       4       0       0       0      <
      -4      10       4       0       0       0      <
      -4      11       4       0       0       0      <
      -3      12       4       0       0       0      <
     -13       1       5       0       0       0      <
     -12       2       5       0       0       0      <
     -11       4       5       0       0       0      <
     -10       5       5       0       0       0      <
      -9       7       5       0       0       0      <
      -8       8       5       0       0       0      <
      -7      10       5       0       0       0      <
     -12       6       6       0       0       0      <
       6     -10      -5       0       0       0      <
       7      -9      -5       0       0       0      <
       2     -12      -4       0       0       0      <
       3     -11      -4       0       0       0      <
       5      -8      -4       0       0       0      <
       6      -7      -4       0       0       0      <
       8      -4      -4       0       0       0      <
       9      -2      -4       0       0       0      <
      11       1      -4       0       0       0      <
       0     -11      -3       0       0       0      <
       1     -10      -3       0       0       0      <
       2      -9      -3       0       0       0      <
       4      -6      -3       0       0       0      <
       6      -3      -3       0       0       0      <
       8       0      -3       0       0       0      <
       9       2      -3       0       0       0      <
      10       4      -3       0       0       0      <
      11       6      -3       0       0       0      <
      -1      -9      -2       0       0       0      <
       0      -8      -2       0       0       0      <
       2      -5      -2       0       0       0      <
       4      -2      -2       0       0       0      o
       6       1      -2       0       0       0      o
       7       3      -2       0       0       0      o
       8       5      -2       0       0       0      o
       9       7      -2       0       0       0      <
      10       8      -2       0       0       0      <
      10       9      -2       0       0       0      <
      -5     -11      -1       0       0       0      <
      -3      -8      -1       0       0       0      <
      -2      -7      -1       0       0       0      o
       0      -4      -1       0       0       0      <
       2      -1      -1    0.01    0.01       0      o
       4       2      -1    0.01    0.01       0      o
       5       4      -1    0.01    0.01       0      o
       6       6      -1       0       0       0      o
       7       8      -1       0       0       0      <
       8       9      -1       0       0       0      <
       8      10      -1       0       0       0      <
      -6      -8       0       0       0       0      <
      -5      -7       0       0       0       0      <
      -2      -3       0       0       0       0      o
       3       5       0       0       0       0      o
       4       7       0       0       0       0      <
       5       9       0       0       0       0      <
       6      11       0       0       0       0      <
      -9      -8       1       0       0       0      <
      -8      -7       1       0       0       0      <
      -7      -6       1       0       0       0      o
      -5      -3       1    0.01    0.01       0      o
       1       6       1       0       0       0      <
       2       8       1       0       0       0      <
       3      10       1       0       0       0      <
       4      12       1       0       0       0      <
     -11      -7       2       0       0       0      <
     -10      -6       2       0       0       0      <
      -8      -3       2       0       0       0      <
      -7      -2       2       0       0       0      <
      -5       1       2       0       0       0      <
      -3       4       2       0       0       0      <
      -2       6       2       0       0       0      <
       0       9       2       0       0       0      <
       1      11       2       0       0       0      <
     -12      -4       3       0       0       0      <
     -11      -3       3       0       0       0      <
     -10      -2       3       0       0       0      <
      -8       1       3       0       0       0      <
      -6       4       3       0       0       0      <
      -4       7       3       0       0       0      <
      -3       9       3       0       0       0      <
      -2      11       3       0       0       0      <
     -13      -2       4       0       0       0      <
     -12       0       4       0       0       0      <
     -11       1       4       0       0       0      <
     -10       2       4       0       0       0      <
      -9       4       4       0       0       0      <
      -8       5       4       0       0       0      <
      -7       7       4       0       0       0      <
      -6       9       4       0       0       0      <
      -5      10       4       0       0       0      <
      -5      11       4       0       0       0      <
      -4      12       4       0       0       0      <
     -13       3       5       0       0       0      <
     -12       4       5       0       0       0      <
     -11       5       5       0       0       0      <
     -11       6       5       0       0       0      <
     -10       7       5       0       0       0      <
      -9       9       5       0       0       0      <
      -8      10       5       0       0       0      <
       6     -11      -5       0       0       0      <
       7     -10      -5       0       0       0      <
       4     -10      -4       0       0       0      <
       5      -9      -4       0       0       0      <
       6      -7      -4       0       0       0      <
       7      -6      -4       0       0       0      <
       8      -4      -4       0       0       0      <
       9      -3      -4       0       0       0      <
      10      -1      -4       0       0       0      <
       0     -12      -3       0       0       0      <
       2      -9      -3       0       0       0      <
       3      -8      -3       0       0       0      <
       5      -5      -3       0       0       0      <
       7      -2      -3       0       0       0      o
       8       0      -3       0       0       0      <
       9       2      -3       0       0       0      o
      10       3      -3       0       0       0      o
      11       5      -3       0       0       0      <
      -2     -11      -2       0       0       0      <
       0      -8      -2       0       0       0      <
       1      -7      -2       0       0       0      <
       3      -4      -2       0       0       0      o
       6       1      -2       0       0       0      o
       7       3      -2       0       0       0      o
       9       6      -2       0       0       0      <
      10       8      -2       0       0       0      <
      10       9      -2       0       0       0      <
      -5     -11      -1       0       0       0      <
      -4     -10      -1       0       0       0      <
      -2      -7      -1       0       0       0      <
       4       2      -1    0.01    0.01       0      o
       5       4      -1    0.01    0.01       0      o
       6       6      -1       0       0       0      o
       7       8      -1       0       0       0      <
       8      10      -1       0       0       0      <
      -7     -10       0       0       0       0      <
      -5      -7       0       0       0       0      <
      -4      -6       0       0       0       0      <
      -2      -3       0       0       0       0      o
       3       5       0       0       0       0      o
       4       7       0       0       0       0      <
       5       9       0       0       0       0      <
       6      11       0       0       0       0      <
      -9      -8       1       0       0       0      <
      -8      -7       1       0       0       0      <
      -7      -6       1       0       0       0      <
      -5      -3       1    0.01    0.01       0      o
      -1       3       1       0       0       0      o
       2       8       1       0       0       0      <
       3      10       1       0       0       0      <
       4      12       1       0       0       0      <
     -11      -7       2       0       0       0      <
     -10      -6       2       0       0       0      <
      -8      -3       2       0       0       0      <
      -4       3       2       0       0       0      <
      -2       6       2       0       0       0      <
      -1       8       2       0       0       0      <
       0      10       2       0       0       0      o
       1      12       2       0       0       0      <
     -13      -5       3       0       0       0      <
     -12      -4       3       0       0       0      <
     -11      -3       3       0       0       0      o
      -8       1       3       0       0       0      <
      -7       3       3       0       0       0      <
      -5       6       3       0       0       0      <
      -4       8       3       0       0       0      <
      -3      10       3       0       0       0      <
      -2      11       3       0       0       0      <
      -2      12       3       0       0       0      <
     -13      -1       4       0       0       0      <
     -12       0       4       0       0       0      <
     -10       3       4       0       0       0      <
      -8       6       4       0       0       0      <
      -7       8       4       0       0       0      <
      -6       9       4       0       0       0      <
      -6      10       4       0       0       0      <
      -5      11       4       0       0       0      <
     -13       3       5       0       0       0      <
     -12       5       5       0       0       0      <
     -11       6       5       0       0       0      <
     -11       7       5       0       0       0      <
     -10       8       5       0       0       0      <
       4     -11      -4       0       0       0      <
       5     -10      -4       0       0       0      <
       7      -7      -4       0       0       0      <
       9      -4      -4       0       0       0      <
      10      -2      -4       0       0       0      <
       2     -10      -3       0       0       0      <
       3      -9      -3       0       0       0      <
       4      -7      -3       0       0       0      <
       5      -6      -3       0       0       0      <
       6      -4      -3       0       0       0      <
       8      -1      -3       0       0       0      <
       9       1      -3       0       0       0      <
      10       3      -3       0       0       0      o
      11       5      -3       0       0       0      <
      -1     -10      -2       0       0       0      <
       0      -9      -2       0       0       0      <
       2      -6      -2       0       0       0      <
       4      -3      -2       0       0       0      o
       7       2      -2       0       0       0      o
       8       4      -2       0       0       0      <
       9       6      -2       0       0       0      <
      10       8      -2       0       0       0      <
      10       9      -2       0       0       0      <
      -5     -11      -1       0       0       0      <
      -4     -10      -1       0       0       0      <
      -3      -9      -1       0       0       0      <
      -1      -6      -1       0       0       0      <
       1      -3      -1       0       0       0      o
       4       2      -1    0.01    0.01       0      o
       5       4      -1    0.01    0.01       0      o
       6       6      -1       0       0       0      o
       7       8      -1       0       0       0      <
       8      10      -1       0       0       0      <
      -7     -10       0       0       0       0      <
      -6      -9       0       0       0       0      <
      -5      -7       0       0       0       0      <
      -4      -6       0       0       0       0      <
      -2      -3       0       0       0       0      o
       3       5       0       0       0       0      o
       4       7       0       0       0       0      <
       5       9       0       0       0       0      <
       5      10       0       0       0       0      <
       6      11       0       0       0       0      <
     -10      -9       1       0       0       0      <
      -9      -8       1       0       0       0      <
      -8      -7       1       0       0       0      <
      -7      -6       1       0       0       0      <
      -5      -3       1    0.01    0.01       0      o
       0       5       1       0       0       0      o
       1       7       1       0       0       0      o
       2       9       1       0       0       0      <
       3      11       1       0       0       0      <
       3      12       1       0       0       0      <
     -11      -7       2       0       0       0      <
     -10      -5       2       0       0       0      <
      -9      -4       2       0       0       0      <
      -8      -3       2       0       0       0      <
      -7      -1       2       0       0       0      <
      -5       2       2       0       0       0      <
      -3       5       2       0       0       0      <
      -2       7       2       0       0       0      <
      -1       9       2       0       0       0      <
       0      11       2       0       0       0      <
     -13      -5       3       0       0       0      <
     -12      -4       3       0       0       0      <
     -12      -3       3       0       0       0      <
     -11      -2       3       0       0       0      <
     -10      -1       3       0       0       0      <
      -9       1       3       0       0       0      <
      -8       2       3       0       0       0      o
      -7       4       3       0       0       0      <
      -6       6       3       0       0       0      <
      -5       7       3       0       0       0      <
      -4       9       3       0       0       0      <
      -3      11       3       0       0       0      <
      -3      12       3       0       0       0      <
     -12       1       4       0       0       0      <
     -11       3       4       0       0       0      <
     -10       4       4       0       0       0      <
      -9       6       4       0       0       0      <
      -8       8       4       0       0       0      <
      -7       9       4       0       0       0      <
      -7      10       4       0       0       0      <
      -6      11       4       0       0       0      <
     -12       6       5       0       0       0      <
       4     -12      -4       0       0       0      <
       5     -11      -4       0       0       0      <
       6     -10      -4       0       0       0      <
       7      -8      -4       0       0       0      <
       8      -7      -4       0       0       0      <
       9      -5      -4       0       0       0      <
       1     -12      -3       0       0       0      <
       2     -11      -3       0       0       0      <
       3     -10      -3       0       0       0      <
       4      -8      -3       0       0       0      <
       5      -7      -3       0       0       0      <
       6      -5      -3       0       0       0      <
       8      -2      -3       0       0       0      o
      10       2      -3       0       0       0      <
      11       4      -3       0       0       0      o
      12       6      -3       0       0       0      <
      -2     -12      -2       0       0       0      <
      -1     -11      -2       0       0       0      <
       1      -8      -2       0       0       0      <
       3      -5      -2       0       0       0      o
       5      -2      -2       0       0       0      o
       6       0      -2       0       0       0      o
       9       5      -2       0       0       0      o
       9       6      -2       0       0       0      o
      10       8      -2       0       0       0      <
      -4     -10      -1       0       0       0      <
      -3      -9      -1       0       0       0      <
      -2      -8      -1       0       0       0      <
       0      -5      -1       0       0       0      o
       2      -2      -1    0.08    0.09       0      o
       6       5      -1       0       0       0      o
       7       7      -1       0       0       0      <
       7       8      -1       0       0       0      <
       8       9      -1       0       0       0      <
       8      10      -1       0       0       0      <
      -7     -10       0       0       0       0      <
      -6      -9       0       0       0       0      <
      -5      -7       0       0       0       0      <
      -4      -6       0       0       0       0      <
      -2      -3       0       0       0       0      o
       4       7       0       0       0       0      o
       4       8       0       0       0       0      <
       5       9       0       0       0       0      <
       5      10       0       0       0       0      <
     -10      -9       1       0       0       0      <
      -9      -8       1       0       0       0      o
      -8      -7       1       0       0       0      <
      -6      -4       1       0       0       0      o
      -4      -1       1       0       0       0      o
      -2       2       1    0.07    0.06       0      o
      -1       4       1       0       0       0      o
       0       6       1       0       0       0      o
       1       8       1       0       0       0      <
       2      10       1       0       0       0      <
       3      12       1       0       0       0      <
     -11      -6       2       0       0       0      <
     -10      -5       2       0       0       0      <
      -9      -3       2       0       0       0      <
      -8      -2       2       0       0       0      o
      -6       1       2       0       0       0      o
      -4       4       2    0.01    0.01       0      o
      -3       6       2       0       0       0      o
      -2       8       2       0       0       0      <
      -1      10       2       0       0       0      <
       0      12       2       0       0       0      <
     -13      -4       3       0       0       0      <
     -12      -3       3       0       0       0      <
     -12      -2       3       0       0       0      <
     -11      -1       3       0       0       0      <
     -10       0       3       0       0       0      <
      -9       2       3       0       0       0      <
      -8       3       3       0       0       0      <
      -7       5       3       0       0       0      <
      -6       7       3       0       0       0      <
      -5       9       3       0       0       0      <
      -4      11       3       0       0       0      <
     -14       0       4       0       0       0      <
     -13       1       4       0       0       0      <
     -13       2       4       0       0       0      <
     -12       3       4       0       0       0      <
     -11       4       4       0       0       0      <
     -11       5       4       0       0       0      <
     -10       6       4       0       0       0      <
      -9       8       4       0       0       0      <
      -8       9       4       0       0       0      o
      -8      10       4       0       0       0      <
      -7      11       4       0       0       0      <
       6     -11      -4       0       0       0      <
       7      -9      -4       0       0       0      <
       2     -12      -3       0       0       0      <
       3     -10      -3       0       0       0      <
       4      -9      -3       0       0       0      <
       6      -6      -3       0       0       0      <
       7      -4      -3       0       0       0      <
       8      -3      -3       0       0       0      <
       9      -1      -3       0       0       0      o
      10       1      -3       0       0       0      <
      11       3      -3       0       0       0      <
      12       5      -3       0       0       0      <
      12       6      -3       0       0       0      <
      -1     -11      -2       0       0       0      <
       0     -10      -2       0       0       0      <
       1      -9      -2       0       0       0      <
       2      -7      -2       0       0       0      <
       3      -6      -2       0       0       0      o
       4      -4      -2    0.01       0       0      o
       6      -1      -2       0       0       0      o
       7       1      -2       0       0       0      o
       8       3      -2       0       0       0      o
       9       5      -2       0       0       0      o
       9       6      -2       0       0       0      <
      10       7      -2       0       0       0      <
      10       8      -2       0       0       0      <
      -4     -11      -1       0       0       0      <
      -3     -10      -1       0       0       0      <
      -2      -8      -1       0       0       0      <
      -1      -7      -1       0       0       0      <
       1      -4      -1       0       0       0      o
       5       3      -1    0.01    0.01       0      o
       6       5      -1       0       0       0      o
       7       7      -1       0       0       0      <
       7       8      -1       0       0       0      <
       8      10      -1       0       0       0      <
      -7     -10       0       0       0       0      <
      -6      -9       0       0       0       0      <
      -5      -8       0       0       0       0      <
      -4      -6       0       0       0       0      <
      -3      -5       0       0       0       0      o
       3       6       0       0       0       0      o
       4       8       0       0       0       0      <
       5      10       0       0       0       0      <
       5      11       0       0       0       0      <
     -10      -9       1       0       0       0      <
      -9      -8       1       0       0       0      <
      -8      -7       1       0       0       0      <
      -7      -5       1       0       0       0      <
      -6      -4       1       0       0       0      o
      -4      -1       1       0       0       0      o
       0       6       1       0       0       0      o
       1       8       1       0       0       0      <
       1       9       1       0       0       0      <
       2      10       1       0       0       0      <
       2      11       1       0       0       0      <
     -11      -6       2       0       0       0      <
     -10      -4       2       0       0       0      <
      -9      -3       2       0       0       0      <
      -5       3       2       0       0       0      o
      -4       5       2       0       0       0      o
      -3       7       2       0       0       0      <
      -2       9       2       0       0       0      <
      -2      10       2       0       0       0      <
      -1      11       2       0       0       0      <
      -1      12       2       0       0       0      <
     -13      -3       3       0       0       0      <
     -12      -2       3       0       0       0      <
     -10       1       3       0       0       0      <
      -9       3       3       0       0       0      o
      -8       4       3       0       0       0      o
      -8       5       3       0       0       0      o
      -7       6       3       0       0       0      <
      -6       8       3       0       0       0      <
      -6       9       3       0       0       0      <
      -5      10       3       0       0       0      <
      -5      11       3       0       0       0      <
      -4      12       3       0       0       0      <
     -13       2       4       0       0       0      <
     -13       3       4       0       0       0      <
     -12       4       4       0       0       0      <
     -11       6       4       0       0       0      <
     -10       7       4       0       0       0      <
     -10       8       4       0       0       0      <
      -9       9       4       0       0       0      <
       7     -10      -4       0       0       0      <
       3     -12      -3       0       0       0      <
       3     -11      -3       0       0       0      <
       4     -10      -3       0       0       0      <
       5      -9      -3       0       0       0      <
       6      -7      -3       0       0       0      <
       7      -5      -3       0       0       0      o
       8      -4      -3       0       0       0      o
       9      -2      -3       0       0       0      o
      10       0      -3       0       0       0      o
      11       2      -3       0       0       0      <
      11       3      -3       0       0       0      <
      12       4      -3       0       0       0      <
      12       5      -3       0       0       0      <
      -1     -12      -2       0       0       0      <
       0     -11      -2       0       0       0      <
       1     -10      -2       0       0       0      <
       2      -8      -2       0       0       0      <
       4      -5      -2       0       0       0      o
       5      -3      -2       0    0.01       0      o
       8       3      -2       0       0       0      o
       9       5      -2       0       0       0      o
      10       7      -2       0       0       0      <
      10       8      -2       0       0       0      <
      -4     -11      -1       0       0       0      <
      -3     -10      -1       0       0       0      <
      -2      -9      -1       0       0       0      <
      -1      -7      -1       0       0       0      <
       0      -6      -1       0       0       0      o
       3      -1      -1    0.06    0.07       0      o
       4       1      -1       0    0.01       0      o
       5       3      -1    0.01    0.01       0      o
       6       5      -1       0       0       0      o
       7       7      -1       0       0       0      <
       7       8      -1       0       0       0      <
       8      10      -1       0       0       0      <
      -7     -10       0       0       0       0      <
      -6      -9       0       0       0       0      <
      -5      -8       0       0       0       0      <
      -3      -5       0       0       0       0      o
       1       2       0    0.01    0.01       0      o
       2       4       0       0       0       0      o
       3       6       0       0       0       0      o
       4       8       0       0       0       0      <
       4       9       0       0       0       0      <
       5      11       0       0       0       0      <
       5      12       0       0       0       0      <
     -10      -9       1       0       0       0      <
      -9      -8       1       0       0       0      <
      -8      -7       1       0       0       0      <
      -7      -5       1       0       0       0      <
      -6      -4       1       0       0       0      o
      -5      -2       1       0       0       0      o
      -3       1       1    0.06    0.04       0      o
      -2       3       1       0    0.01       0      o
      -1       5       1       0       0       0      o
       0       7       1       0       0       0      <
       1       9       1       0       0       0      <
       1      10       1       0       0       0      <
       2      12       1       0       0       0      <
     -12      -6       2       0       0       0      <
     -11      -5       2       0       0       0      <
     -10      -4       2       0       0       0      <
      -9      -2       2       0       0       0      <
      -8      -1       2       0       0       0      o
      -7       1       2       0       0       0      o
      -5       4       2    0.01       0       0      o
      -4       6       2       0       0       0      <
      -3       8       2       0       0       0      <
      -3       9       2       0       0       0      <
      -2      10       2       0       0       0      <
      -2      11       2       0       0       0      <
      -2      12       2       0       0       0      <
     -13      -2       3       0       0       0      <
     -12      -1       3       0       0       0      <
     -11       1       3       0       0       0      <
     -10       2       3       0       0       0      o
     -10       3       3       0       0       0      o
      -9       4       3       0       0       0      o
      -8       6       3       0       0       0      o
      -7       8       3       0       0       0      <
      -6      10       3       0       0       0      <
      -6      11       3       0       0       0      <
      -5      12       3       0       0       0      <
     -13       4       4       0       0       0      <
     -12       6       4       0       0       0      <
       3     -12      -3       0       0       0      <
       4     -11      -3       0       0       0      <
       5     -10      -3       0       0       0      <
       6      -8      -3       0       0       0      <
       7      -6      -3       0       0       0      <
       8      -5      -3       0       0       0      <
       9      -3      -3       0       0       0      o
      10      -1      -3       0       0       0      o
      11       1      -3       0       0       0      <
      11       2      -3       0       0       0      <
      12       4      -3       0       0       0      <
       0     -12      -2       0       0       0      <
       1     -10      -2       0       0       0      <
       2      -9      -2       0       0       0      <
       3      -7      -2       0       0       0      <
       4      -6      -2       0       0       0      <
       5      -4      -2       0       0       0      o
       6      -2      -2       0       0       0      o
       8       2      -2       0       0       0      o
       9       4      -2       0       0       0      <
      10       6      -2       0       0       0      <
      10       7      -2       0       0       0      <
      -3     -11      -1       0       0       0      <
      -3     -10      -1       0       0       0      <
      -2      -9      -1       0       0       0      <
      -1      -8      -1       0       0       0      <
       0      -6      -1       0       0       0      <
       2      -3      -1       0       0       0      o
       3      -1      -1    0.06    0.05       0      o
       5       3      -1    0.01    0.01       0      o
       6       5      -1       0       0       0      o
       7       7      -1       0       0       0      <
       7       8      -1       0       0       0      <
       8      10      -1       0       0       0      <
      -7     -10       0       0       0       0      <
      -6      -9       0       0       0       0      <
      -5      -8       0       0       0       0      <
      -3      -5       0       0       0       0      o
       1       2       0    0.01    0.01       0      o
       2       4       0       0       0       0      o
       3       6       0       0       0       0      o
       4       8       0       0       0       0      <
       4       9       0       0       0       0      <
       5      11       0       0       0       0      <
       5      12       0       0       0       0      <
     -10      -9       1       0       0       0      <
      -9      -8       1       0       0       0      <
      -8      -6       1       0       0       0      <
      -7      -5       1       0       0       0      o
      -5      -2       1       0       0       0      o
      -1       6       1       0       0       0      o
       0       8       1       0       0       0      <
       1      10       1       0       0       0      <
       1      11       1       0       0       0      <
     -12      -6       2       0       0       0      <
     -11      -5       2       0       0       0      <
     -11      -4       2       0       0       0      <
     -10      -3       2       0       0       0      <
      -9      -2       2       0       0       0      <
      -8       0       2       0       0       0      <
      -7       2       2       0       0       0      o
      -6       3       2    0.01    0.01       0      o
      -5       5       2       0       0       0      o
      -4       7       2       0       0       0      <
      -4       8       2       0       0       0      <
      -3       9       2       0       0       0      <
      -3      10       2       0       0       0      <
      -3      11       2       0       0       0      <
      -2      12       2       0       0       0      <
     -13      -1       3       0       0       0      <
     -12       0       3       0       0       0      <
     -12       1       3       0       0       0      <
     -11       2       3       0       0       0      <
     -10       4       3       0       0       0      <
      -9       5       3       0       0       0      o
      -9       6       3       0       0       0      o
      -8       7       3       0       0       0      <
      -8       8       3       0       0       0      <
      -7       9       3       0       0       0      <
      -7      10       3       0       0       0      <
      -7      11       3       0       0       0      <
       4     -12      -3       0       0       0      <
       5     -11      -3       0       0       0      <
       6      -9      -3       0       0       0      <
       7      -8      -3       0       0       0      <
       8      -6      -3       0       0       0      <
       9      -4      -3       0       0       0      o
      10      -2      -3       0       0       0      <
       0     -12      -2       0       0       0      <
       1     -11      -2       0       0       0      <
       2     -10      -2       0       0       0      <
       3      -8      -2       0       0       0      <
       4      -7      -2       0       0       0      <
       5      -5      -2       0       0       0      o
       6      -3      -2    0.01    0.01       0      o
       7      -1      -2       0       0       0      o
       8       1      -2       0       0       0      o
       9       3      -2       0       0       0      o
      10       5      -2       0       0       0      <
      10       6      -2       0       0       0      <
      11       7      -2       0       0       0      <
      11       8      -2       0       0       0      <
      -3     -11      -1       0       0       0      <
      -2     -10      -1       0       0       0      <
      -1      -8      -1       0       0       0      <
       0      -7      -1       0       0       0      <
       1      -5      -1       0       0       0      o
       3      -2      -1    0.08    0.09       0      o
       4       0      -1    0.01    0.01       0      o
       5       2      -1       0       0       0      o
       6       4      -1       0       0       0      o
       6       5      -1       0       0       0      o
       7       7      -1       0       0       0      <
       8       9      -1       0       0       0      <
       8      10      -1       0       0       0      <
      -7     -10       0       0       0       0      <
      -6      -9       0       0       0       0      <
      -5      -8       0       0       0       0      <
      -4      -6       0       0       0       0      <
      -3      -5       0       0       0       0      o
       1       2       0    0.01    0.01       0      o
       2       4       0       0       0       0      o
       3       6       0       0       0       0      <
       3       7       0       0       0       0      <
       4       8       0       0       0       0      <
       4       9       0       0       0       0      <
       4      10       0       0       0       0      <
       5      11       0       0       0       0      <
       5      12       0       0       0       0      <
     -10      -9       1       0       0       0      <
     -10      -8       1       0       0       0      <
      -9      -7       1       0       0       0      <
      -8      -6       1       0       0       0      <
      -7      -4       1       0       0       0      <
      -6      -3       1       0       0       0      o
      -5      -1       1       0       0       0      o
      -3       2       1    0.07    0.06       0      o
      -2       4       1       0       0       0      o
      -1       6       1       0       0       0      o
      -1       7       1       0       0       0      o
       0       8       1       0       0       0      <
       0       9       1       0       0       0      <
       1      11       1       0       0       0      <
       1      12       1       0       0       0      <
     -12      -5       2       0       0       0      <
     -12      -4       2       0       0       0      <
     -11      -4       2       0       0       0      <
     -11      -3       2       0       0       0      <
     -10      -2       2       0       0       0      <
      -8       1       2       0       0       0      <
      -7       3       2       0       0       0      o
      -6       5       2       0       0       0      <
      -5       7       2       0       0       0      <
      -4       9       2       0       0       0      <
      -4      10       2       0       0       0      <
      -3      11       2       0       0       0      <
      -3      12       2       0       0       0      <
     -14      -1       3       0       0       0      <
     -14       0       3       0       0       0      <
     -13       1       3       0       0       0      <
     -13       2       3       0       0       0      <
     -12       2       3       0       0       0      <
     -12       3       3       0       0       0      <
     -11       4       3       0       0       0      <
     -11       5       3       0       0       0      <
     -10       6       3       0       0       0      <
     -10       7       3       0       0       0      <
      -9       8       3       0       0       0      <
      -9       9       3       0       0       0      <
      -8      10       3       0       0       0      <
       5     -12      -3       0       0       0      <
       6     -11      -3       0       0       0      <
       7     -10      -3       0       0       0      <
       7      -9      -3       0       0       0      <
       1     -12      -2       0       0       0      <
       2     -11      -2       0       0       0      <
       3     -10      -2       0       0       0      <
       3      -9      -2       0       0       0      <
       4      -8      -2       0       0       0      <
       5      -6      -2       0       0       0      o
       6      -5      -2       0       0       0      o
       7      -3      -2       0       0       0      o
       8      -1      -2       0       0       0      <
       8       0      -2       0       0       0      <
       9       2      -2       0       0       0      o
      10       4      -2       0       0       0      <
      10       5      -2       0       0       0      <
      11       7      -2       0       0       0      <
      11       8      -2       0       0       0      <
      -2     -11      -1       0       0       0      <
      -2     -10      -1       0       0       0      <
      -1      -9      -1       0       0       0      <
       0      -8      -1       0       0       0      <
       1      -6      -1       0       0       0      <
       5       2      -1       0       0       0      o
       6       4      -1       0       0       0      o
       7       7      -1       0       0       0      <
       7       8      -1       0       0       0      <
       8       9      -1       0       0       0      <
       8      10      -1       0       0       0      <
      -6     -10       0       0       0       0      <
      -6      -9       0       0       0       0      <
      -5      -8       0       0       0       0      <
      -4      -7       0       0       0       0      <
      -3      -5       0       0       0       0      o
      -2      -4       0       0       0       0      o
      -1      -2       0    0.01    0.01       0      o
       1       2       0    0.01    0.01       0      o
       2       5       0       0       0       0      o
       3       7       0       0       0       0      <
       3       8       0       0       0       0      <
       4      10       0       0       0       0      <
       4      11       0       0       0       0      <
       4      12       0       0       0       0      <
     -10      -9       1       0       0       0      <
     -10      -8       1       0       0       0      <
      -9      -7       1       0       0       0      <
      -8      -6       1       0       0       0      <
      -8      -5       1       0       0       0      <
      -7      -4       1       0       0       0      <
      -5      -1       1       0       0       0      o
      -4       1       1       0       0       0      o
      -3       3       1       0       0       0      o
      -2       5       1       0       0       0      o
      -2       6       1       0       0       0      o
      -1       8       1       0       0       0      <
      -1       9       1       0       0       0      <
       0      10       1       0       0       0      <
       0      11       1       0       0       0      <
       0      12       1       0       0       0      <
       0      13       1       0       0       0      <
     -13      -5       2       0       0       0      <
     -12      -4       2       0       0       0      <
     -12      -3       2       0       0       0      <
     -11      -3       2       0       0       0      <
     -11      -2       2       0       0       0      <
     -10      -1       2       0       0       0      <
     -10       0       2       0       0       0      <
      -9       1       2       0       0       0      <
      -8       3       2       0       0       0      <
      -7       5       2       0       0       0      <
      -6       7       2       0       0       0      <
      -6       8       2       0       0       0      o
      -5       9       2       0       0       0      <
      -5      10       2       0       0       0      <
      -5      11       2       0       0       0      <
      -5      12       2       0       0       0      <
      -4      12       2       0       0       0      <
     -14       1       3       0       0       0      <
     -13       3       3       0       0       0      <
     -13       4       3       0       0       0      <
     -12       5       3       0       0       0      <
     -12       6       3       0       0       0      <
     -11       7       3       0       0       0      <
     -11       8       3       0       0       0      <
     -10       9       3       0       0       0      <
       2     -12      -2       0       0       0      <
       3     -11      -2       0       0       0      <
       4     -10      -2       0       0       0      <
       4      -9      -2       0       0       0      <
       5      -8      -2       0       0       0      o
       6      -6      -2       0       0       0      <
       7      -4      -2       0       0       0      o
       8      -2      -2       0       0       0      <
       9       1      -2       0       0       0      o
      10       3      -2       0       0       0      <
      10       4      -2       0       0       0      <
      11       6      -2       0       0       0      <
      11       7      -2       0       0       0      <
      11       8      -2       0       0       0      <
      -2     -12      -1       0       0       0      <
      -2     -11      -1       0       0       0      <
      -1     -10      -1       0       0       0      <
       0      -9      -1       0       0       0      <
       0      -8      -1       0       0       0      <
       1      -7      -1       0       0       0      <
       2      -5      -1       0       0       0      o
       3      -3      -1       0       0       0      o
       4      -1      -1       0       0       0      o
       5       1      -1       0       0       0      o
       6       3      -1       0       0       0      o
       6       4      -1       0       0       0      o
       7       6      -1       0       0       0      o
       7       7      -1       0       0       0      <
       7       8      -1       0       0       0      <
       8      10      -1       0       0       0      <
      -6     -10       0       0       0       0      <
      -5      -9       0       0       0       0      <
      -5      -8       0       0       0       0      <
      -4      -7       0       0       0       0      <
      -3      -6       0       0       0       0      <
      -2      -4       0       0       0       0      o
      -1      -2       0    0.01    0.01       0      o
       2       5       0       0       0       0      o
       3       8       0       0       0       0      <
       3       9       0       0       0       0      <
       3      10       0       0       0       0      <
       4      11       0       0       0       0      <
       4      12       0       0       0       0      <
     -10      -8       1       0       0       0      <
      -9      -7       1       0       0       0      <
      -9      -6       1       0       0       0      <
      -8      -5       1       0       0       0      <
      -7      -4       1       0       0       0      <
      -7      -3       1       0       0       0      <
      -6      -2       1       0       0       0      <
      -4       2       1    0.01    0.01       0      o
      -3       4       1       0       0       0      o
      -3       5       1       0       0       0      <
      -2       7       1       0       0       0      <
      -2       8       1       0       0       0      <
      -1      10       1       0       0       0      <
      -1      11       1       0       0       0      <
      -1      12       1       0       0       0      <
       0      13       1       0       0       0      <
     -13      -4       2       0       0       0      <
     -13      -3       2       0       0       0      <
     -12      -3       2       0       0       0      <
     -12      -2       2       0       0       0      <
     -11      -1       2       0       0       0      <
     -10       0       2       0       0       0      <
     -10       1       2       0       0       0      <
      -9       2       2       0       0       0      <
      -9       3       2       0       0       0      <
      -9       4       2       0       0       0      <
      -8       5       2       0       0       0      o
      -8       6       2       0       0       0      <
      -7       7       2       0       0       0      o
      -7       8       2       0       0       0      <
      -7       9       2       0       0       0      <
      -6      10       2       0       0       0      <
      -6      11       2       0       0       0      <
       3     -12      -2       0       0       0      <
       4     -12      -2       0       0       0      <
       4     -11      -2       0       0       0      <
       5     -10      -2       0       0       0      <
       5      -9      -2       0       0       0      <
       6      -8      -2       0       0       0      <
       7      -6      -2       0       0       0      o
       8      -4      -2       0       0       0      <
       8      -3      -2       0       0       0      <
       9      -2      -2       0       0       0      <
       9      -1      -2       0       0       0      <
      10       1      -2       0       0       0      <
      10       2      -2       0       0       0      <
      11       4      -2       0       0       0      <
      11       5      -2       0       0       0      <
      11       6      -2       0       0       0      <
      11       7      -2       0       0       0      <
      -2     -12      -1       0       0       0      <
      -1     -12      -1       0       0       0      <
      -1     -11      -1       0       0       0      <
       0     -10      -1       0       0       0      <
       1      -8      -1       0       0       0      <
       2      -7      -1       0       0       0      <
       2      -6      -1       0       0       0      o
       3      -5      -1       0       0       0      o
       4      -2      -1    0.01    0.01       0      o
       6       3      -1       0       0       0      o
       6       4      -1       0       0       0      o
       7       6      -1       0       0       0      o
       7       7      -1       0       0       0      <
       7       8      -1       0       0       0      <
       7       9      -1       0       0       0      <
       8      10      -1       0       0       0      <
      -6     -10       0       0       0       0      <
      -5      -9       0       0       0       0      <
      -4      -8       0       0       0       0      <
      -4      -7       0       0       0       0      <
      -3      -6       0       0       0       0      <
      -2      -4       0       0       0       0      o
       1       3       0       0       0       0      o
       2       5       0       0       0       0      o
       2       6       0       0       0       0      <
       2       7       0       0       0       0      <
       3       9       0       0       0       0      <
       3      10       0       0       0       0      <
       3      11       0       0       0       0      <
       3      12       0       0       0       0      <
     -11      -8       1       0       0       0      <
     -10      -8       1       0       0       0      <
     -10      -7       1       0       0       0      <
      -9      -7       1       0       0       0      <
      -9      -6       1       0       0       0      <
      -8      -5       1       0       0       0      <
      -8      -4       1       0       0       0      <
      -7      -3       1       0       0       0      <
      -6      -1       1       0       0       0      o
      -5       1       1       0       0       0      o
      -4       3       1       0       0       0      o
      -4       4       1       0    0.01       0      o
      -3       6       1       0       0       0      o
      -3       7       1       0       0       0      <
      -3       8       1       0       0       0      <
      -3       9       1       0       0       0      o
      -2      10       1       0       0       0      <
      -2      11       1       0       0       0      <
      -2      12       1       0       0       0      <
     -13      -3       2       0       0       0      <
     -13      -2       2       0       0       0      <
     -13      -1       2       0       0       0      <
     -12      -1       2       0       0       0      <
     -12       0       2       0       0       0      <
     -12       1       2       0       0       0      <
     -11       1       2       0       0       0      <
     -11       2       2       0       0       0      <
     -11       3       2       0       0       0      <
     -10       3       2       0       0       0      <
     -10       4       2       0       0       0      <
     -10       5       2       0       0       0      <
      -9       5       2       0       0       0      <
      -9       6       2       0       0       0      <
      -9       7       2       0       0       0      <
      -9       8       2       0       0       0      <
      -8       8       2       0       0       0      o
      -9       9       2       0       0       0      <
      -8       9       2       0       0       0      <
      -8      10       2       0       0       0      <
       5     -12      -2       0       0       0      <
       5     -11      -2       0       0       0      <
       6     -11      -2       0       0       0      <
       6     -10      -2       0       0       0      <
       7      -9      -2       0       0       0      <
       7      -8      -2       0       0       0      <
       8      -7      -2       0       0       0      <
       8      -6      -2       0       0       0      <
       9      -4      -2       0       0       0      <
       9      -3      -2       0       0       0      o
      10      -2      -2       0       0       0      <
      10      -1      -2       0       0       0      o
      10       0      -2       0       0       0      <
      11       1      -2       0       0       0      <
      11       2      -2       0       0       0      <
      11       3      -2       0       0       0      <
      11       4      -2       0       0       0      <
      11       5      -2       0       0       0      <
      12       5      -2       0       0       0      <
      12       6      -2       0       0       0      <
      -1     -12      -1       0       0       0      <
       0     -12      -1       0       0       0      <
       0     -11      -1       0       0       0      <
       1     -10      -1       0       0       0      <
       1      -9      -1       0       0       0      <
       2      -8      -1       0       0       0      <
       3      -6      -1       0       0       0      o
       4      -4      -1       0       0       0      o
       5      -1      -1       0       0       0      o
       6       2      -1       0       0       0      <
       6       3      -1       0       0       0      o
       7       5      -1       0       0       0      <
       7       6      -1       0       0       0      <
       7       7      -1       0       0       0      <
       7       8      -1       0       0       0      <
       7       9      -1       0       0       0      <
       7      10      -1       0       0       0      <
       8      10      -1       0       0       0      <
       7      11      -1       0       0       0      <
      -5     -10       0       0       0       0      <
      -5      -9       0       0       0       0      <
      -4      -9       0       0       0       0      o
      -4      -8       0       0       0       0      <
      -3      -7       0       0       0       0      <
      -3      -6       0       0       0       0      <
      -2      -5       0       0       0       0      <
       1       3       0       0       0       0      o
       2       6       0       0       0       0      o
       2       7       0       0       0       0      <
       2       8       0       0       0       0      <
       2       9       0       0       0       0      <
       2      10       0       0       0       0      <
       2      11       0       0       0       0      <
       2      12       0       0       0       0      <
       3      12       0       0       0       0      <
     -11      -8       1       0       0       0      <
     -10      -8       1       0       0       0      <
     -10      -7       1       0       0       0      <
     -10      -6       1       0       0       0      <
      -9      -6       1       0       0       0      <
      -9      -5       1       0       0       0      <
      -8      -4       1       0       0       0      <
      -8      -3       1       0       0       0      o
      -7      -2       1       0       0       0      <
      -7      -1       1       0       0       0      <
      -6       0       1       0       0       0      o
      -6       1       1       0       0       0      <
      -5       3       1    0.01    0.01       0      o
      -5       4       1    0.01    0.01       0      o
      -4       6       1       0       0       0      <
      -4       7       1       0       0       0      o
      -4       8       1       0       0       0      <
      -4       9       1       0       0       0      <
      -4      10       1       0       0       0      <
      -3      10       1       0       0       0      <
      -4      11       1       0       0       0      <
      -3      11       1       0       0       0      <
      -4      12       1       0       0       0      <
      -3      12       1       0       0       0      <
     -14      -1       2       0       0       0      <
     -14       0       2       0       0       0      <
     -13       1       2       0       0       0      <
     -13       2       2       0       0       0      <
     -12       2       2       0       0       0      <
     -13       3       2       0       0       0      <
     -12       3       2       0       0       0      <
     -12       4       2       0       0       0      <
     -11       4       2       0       0       0      <
     -12       5       2       0       0       0      <
     -11       5       2       0       0       0      <
     -12       6       2       0       0       0      <
     -11       6       2       0       0       0      <
     -11       7       2       0       0       0      <
     -11       8       2       0       0       0      <
     -10       8       2       0       0       0      <
     -10       9       2       0       0       0      <
       7     -11      -2       0       0       0      <
      11       1      -2       0       0       0      <
      12       4      -2       0       0       0      <
      12       5      -2       0       0       0      <
      12       6      -2       0       0       0      <
       1     -12      -1       0       0       0      <
       1     -11      -1       0       0       0      <
       2     -11      -1       0       0       0      <
       2     -10      -1       0       0       0      <
       2      -9      -1       0       0       0      <
       3      -9      -1       0       0       0      o
       3      -8      -1       0       0       0      o
       4      -6      -1       0       0       0      o
       4      -5      -1       0       0       0      o
       5      -4      -1    0.01    0.01       0      o
       5      -3      -1    0.01    0.01       0      o
       6       0      -1       0       0       0      o
       6       1      -1       0       0       0      o
       7       4      -1       0       0       0      <
       7       5      -1       0       0       0      <
       7       6      -1       0       0       0      <
       7       7      -1       0       0       0      <
       7       8      -1       0       0       0      <
       7       9      -1       0       0       0      <
       7      10      -1       0       0       0      <
       7      11      -1       0       0       0      <
      -5     -11       0       0       0       0      <
      -5     -10       0       0       0       0      <
      -4     -10       0       0       0       0      <
      -4      -9       0       0       0       0      <
      -3      -8       0       0       0       0      <
      -3      -7       0       0       0       0      <
      -2      -6       0       0       0       0      o
      -2      -5       0       0       0       0      <
      -1      -3       0       0       0       0      o
       1       4       0       0       0       0      o
       1       5       0       0       0       0      o
       1       6       0       0       0       0      <
       1       7       0       0       0       0      <
       1       8       0       0       0       0      <
       1       9       0       0       0       0      <
       1      10       0       0       0       0      <
       2      10       0       0       0       0      <
       1      11       0       0       0       0      <
       2      11       0       0       0       0      <
       1      12       0       0       0       0      <
       2      12       0       0       0       0      <
       1      13       0       0       0       0      <
     -11      -8       1       0       0       0      <
     -11      -7       1       0       0       0      <
     -10      -7       1       0       0       0      <
     -10      -6       1       0       0       0      <
      -9      -6       1       0       0       0      <
     -10      -5       1       0       0       0      <
      -9      -5       1       0       0       0      <
      -9      -4       1       0       0       0      <
      -8      -3       1       0       0       0      <
      -8      -2       1       0       0       0      <
      -7      -1       1       0       0       0      <
      -7       1       1       0       0       0      o
      -6       2       1       0       0       0      o
      -6       3       1       0       0       0      o
      -6       4       1       0       0       0      o
      -6       5       1       0       0       0      <
      -6       6       1       0       0       0      <
      -6       7       1       0       0       0      <
      -5       7       1       0       0       0      o
      -6       8       1       0       0       0      <
      -5       8       1       0       0       0      <
      -6       9       1       0       0       0      <
      -5       9       1       0       0       0      <
      -6      10       1       0       0       0      <
      -5      10       1       0       0       0      <
      -6      11       1       0       0       0      <
      -5      11       1       0       0       0      <
      -5      12       1       0       0       0      <
      12       4      -2       0       0       0      <
      12       5      -2       0       0       0      <
      12       6      -2       0       0       0      <
       2     -12      -1       0       0       0      <
       2     -11      -1       0       0       0      <
       3     -11      -1       0       0       0      <
       3     -10      -1       0       0       0      <
       3      -9      -1       0       0       0      o
       4      -8      -1       0       0       0      <
       4      -7      -1       0       0       0      <
       5      -6      -1       0       0       0      o
       5      -5      -1       0       0       0      o
       5      -4      -1    0.01    0.01       0      o
       6      -2      -1       0       0       0      <
       6      -1      -1       0       0       0      o
       6       0      -1       0       0       0      o
       7       2      -1       0       0       0      <
       7       3      -1       0       0       0      <
       7       4      -1       0       0       0      <
       7       5      -1       0       0       0      <
       7       6      -1       0       0       0      <
       7       7      -1       0       0       0      <
       7       8      -1       0       0       0      <
       7       9      -1       0       0       0      <
       7      10      -1       0       0       0      <
       7      11      -1       0       0       0      <
      -5     -11       0       0       0       0      <
      -4     -11       0       0       0       0      <
      -4     -10       0       0       0       0      <
      -4      -9       0       0       0       0      <
      -3      -9       0       0       0       0      <
      -3      -8       0       0       0       0      <
      -2      -7       0       0       0       0      <
      -2      -6       0       0       0       0      o
      -1      -4       0       0       0       0      o
      -1      -3       0    0.01       0       0      o
       1       5       0       0       0       0      o
       1       6       0       0       0       0      o
       1       7       0       0       0       0      <
       1       8       0       0       0       0      <
       1       9       0       0       0       0      <
       1      10       0       0       0       0      <
       1      11       0       0       0       0      <
       0      12       0       0       0       0      <
       1      12       0       0       0       0      <
       1      13       0       0       0       0      <
     -11      -8       1       0       0       0      <
     -11      -7       1       0       0       0      <
     -10      -7       1       0       0       0      <
     -11      -6       1       0       0       0      <
     -10      -6       1       0       0       0      <
     -10      -5       1       0       0       0      <
      -9      -5       1       0       0       0      <
      -9      -4       1       0       0       0      <
      -9      -3       1       0       0       0      <
      -8      -3       1       0       0       0      <
      -8      -2       1       0       0       0      <
      -8      -1       1       0       0       0      <
      -8       0       1       0       0       0      <
      -7       1       1       0       0       0      <
      -7       2       1       0       0       0      <
      -7       3       1       0       0       0      <
      -7       4       1       0       0       0      <
      -7       5       1       0       0       0      <
      -7       6       1       0       0       0      <
      -6       6       1       0       0       0      <
      -7       7       1       0       0       0      <
      -6       7       1       0       0       0      o
      -7       8       1       0       0       0      <
      -6       8       1       0       0       0      o
      -7       9       1       0       0       0      o
      -6       9       1       0       0       0      <
      -7      10       1       0       0       0      <
      -6      10       1       0       0       0      <
      -7      11       1       0       0       0      <
      -6      11       1       0       0       0      <
       9      -5      -1       0       0       0      <
      10      -2      -1       0       0       0      <
      10      -1      -1       0       0       0      <
      10       0      -1       0       0       0      <
       9       1      -1       0       0       0      <
      10       1      -1       0       0       0      <
       9       2      -1       0       0       0      <
      10       2      -1       0       0       0      <
       9       3      -1       0       0       0      <
       9       4      -1       0       0       0      <
       8       5      -1       0       0       0      <
       9       5      -1       0       0       0      <
       8       6      -1       0       0       0      <
       7       7      -1       0       0       0      <
       8       7      -1       0       0       0      <
       7       8      -1       0       0       0      <
       8       8      -1       0       0       0      <
       6       9      -1       0       0       0      <
       7       9      -1       0       0       0      <
       6      10      -1       0       0       0      <
       7      10      -1       0       0       0      <
       5      11      -1       0       0       0      <
       6      11      -1       0       0       0      <
       4      12      -1       0       0       0      <
       5      12      -1       0       0       0      <
      -2     -12       0       0       0       0      <
      -1     -12       0       0       0       0      <
      -2     -11       0       0       0       0      <
      -1     -11       0       0       0       0      <
      -2     -10       0       0       0       0      <
      -1     -10       0       0       0       0      <
       0     -10       0       0       0       0      o
      -1      -9       0       0       0       0      <
      -1      -8       0       0       0       0      <
       0      -8       0       0       0       0      <
       0      -6       0       0       0       0      o
       0      -4       0       0       0       0      o
      -1       3       0    0.01       0       0      o
      -1       4       0       0       0       0      o
      -2       5       0       0       0       0      <
      -3       6       0       0       0       0      <
      -2       6       0       0       0       0      o
      -3       7       0       0       0       0      <
      -2       7       0       0       0       0      <
      -4       8       0       0       0       0      <
      -3       8       0       0       0       0      <
      -5       9       0       0       0       0      <
      -4       9       0       0       0       0      <
      -3       9       0       0       0       0      <
      -6      10       0       0       0       0      <
      -5      10       0       0       0       0      <
      -4      10       0       0       0       0      <
      -7      11       0       0       0       0      <
      -6      11       0       0       0       0      <
      -5      11       0       0       0       0      <
      10       1      -1       0       0       0      <
      11       1      -1       0       0       0      <
      10       2      -1       0       0       0      <
       9       3      -1       0       0       0      <
      10       3      -1       0       0       0      <
       9       4      -1       0       0       0      <
      10       4      -1       0       0       0      <
       8       5      -1       0       0       0      <
       9       5      -1       0       0       0      <
       8       6      -1       0       0       0      <
       7       7      -1       0       0       0      <
       8       7      -1       0       0       0      <
       6       8      -1       0       0       0      <
       7       8      -1       0       0       0      <
       5       9      -1       0       0       0      <
       6       9      -1       0       0       0      <
       4      10      -1       0       0       0      <
       5      10      -1       0       0       0      <
       6      10      -1       0       0       0      <
       3      11      -1       0       0       0      <
       4      11      -1       0       0       0      <
       5      11      -1       0       0       0      <
       2      12      -1       0       0       0      <
       3      12      -1       0       0       0      <
       4      12      -1       0       0       0      <
       0      13      -1       0       0       0      <
       1     -12       0       0       0       0      o
       2     -12       0       0       0       0      <
       3     -12       0       0       0       0      <
       1     -11       0       0       0       0      <
       2     -11       0       0       0       0      <
       3     -11       0       0       0       0      <
       1     -10       0       0       0       0      <
       2     -10       0       0       0       0      <
       3     -10       0       0       0       0      <
       1      -9       0       0       0       0      o
       2      -9       0       0       0       0      <
       3      -9       0       0       0       0      o
       2      -8       0       0       0       0      <
       3      -8       0       0       0       0      <
       2      -7       0       0       0       0      <
       2      -6       0       0       0       0      <
       2      -5       0       0       0       0      o
       1      -4       0       0       0       0      o
       2      -4       0       0       0       0      <
       1      -3       0    0.01       0       0      o
       1      -2       0    0.01    0.01       0      o
      -1       2       0    0.01    0.02       0      o
      -2       3       0       0       0       0      o
      -3       4       0       0       0       0      o
      -5       5       0       0       0       0      <
      -4       5       0       0       0       0      o
      -3       5       0       0       0       0      o
      -6       6       0       0       0       0      o
      -5       6       0       0       0       0      <
      -4       6       0       0       0       0      <
      -8       7       0       0       0       0      <
      -7       7       0       0       0       0      <
      -6       7       0       0       0       0      <
      -5       7       0       0       0       0      <
     -10       8       0       0       0       0      <
      -9       8       0       0       0       0      <
      -8       8       0       0       0       0      <
      -7       8       0       0       0       0      <
      -6       8       0       0       0       0      <
     -10       9       0       0       0       0      <
      -9       9       0       0       0       0      <
      -8       9       0       0       0       0      <
      11       5      -1       0       0       0      <
      12       5      -1       0       0       0      <
      10       6      -1       0       0       0      o
      11       6      -1       0       0       0      <
      12       6      -1       0       0       0      <
       7       7      -1       0       0       0      <
       8       7      -1       0       0       0      <
       9       7      -1       0       0       0      <
      10       7      -1       0       0       0      <
      11       7      -1       0       0       0      <
       5       8      -1       0       0       0      o
       6       8      -1       0       0       0      o
       7       8      -1       0       0       0      <
       8       8      -1       0       0       0      <
      -9       9      -1       0       0       0      <
      -8       9      -1       0       0       0      <
      -7       9      -1       0       0       0      <
      -6       9      -1       0       0       0      <
      -1       9      -1       0       0       0      <
       0       9      -1       0       0       0      <
       1       9      -1       0       0       0      <
       2       9      -1       0       0       0      o
       3       9      -1       0       0       0      <
       4       9      -1       0       0       0      <
       5       9      -1       0       0       0      <
       6       9      -1       0       0       0      <
      -8      10      -1       0       0       0      <
      -7      10      -1       0       0       0      <
      -6      10      -1       0       0       0      <
      -5      10      -1       0       0       0      <
      -4      10      -1       0       0       0      <
      -3      10      -1       0       0       0      <
      -2      10      -1       0       0       0      <
      -1      10      -1       0       0       0      <
       0      10      -1       0       0       0      <
       1      10      -1       0       0       0      <
       2      10      -1       0       0       0      <
       7      -4       0       0       0       0      <
       8      -4       0       0       0       0      <
       9      -4       0       0       0       0      <
     -13      -3       0       0       0       0      <
       6      -3       0       0       0       0      o
       7      -3       0       0       0       0      <
       8      -3       0       0       0       0      <
     -13      -2       0       0       0       0      <
     -12      -2       0       0       0       0      <
       5      -2       0       0       0       0      o
       6      -2       0       0       0       0      <
       7      -2       0       0       0       0      <
     -13      -1       0       0       0       0      <
     -12      -1       0       0       0       0      <
     -11      -1       0       0       0       0      <
     -10      -1       0       0       0       0      <
      -9      -1       0       0       0       0      <
       3      -1       0    0.01    0.01       0      o
       4      -1       0       0       0       0      o
     -12       0       0       0       0       0      <
     -10       0       0       0       0       0      <
      -8       0       0       0       0       0      <
      -6       0       0       0       0       0      <
      -8       1       0       0       0       0      <
      -7       1       0       0       0       0      <
      -6       1       0       0       0       0      o
     -12       6      -1       0       0       0      <
     -11       6      -1       0       0       0      <
      11       6      -1       0       0       0      <
      12       6      -1       0       0       0      <
     -11       7      -1       0       0       0      <
     -10       7      -1       0       0       0      <
      -9       7      -1       0       0       0      <
      -8       7      -1       0       0       0      <
      -7       7      -1       0       0       0      <
       7       7      -1       0       0       0      <
       8       7      -1       0       0       0      <
       9       7      -1       0       0       0      <
      10       7      -1       0       0       0      <
      11       7      -1       0       0       0      <
      -9       8      -1       0       0       0      <
      -8       8      -1       0       0       0      <
      -7       8      -1       0       0       0      <
      -6       8      -1       0       0       0      <
      -5       8      -1       0       0       0      <
      -4       8      -1       0       0       0      <
      -3       8      -1       0       0       0      <
      -2       8      -1       0       0       0      <
      -1       8      -1       0       0       0      <
       0       8      -1       0       0       0      <
       1       8      -1       0       0       0      <
       2       8      -1       0       0       0      <
       3       8      -1       0       0       0      o
       4       8      -1       0       0       0      <
       5       8      -1       0       0       0      <
       6       8      -1       0       0       0      <
       7       8      -1       0       0       0      <
       8       8      -1       0       0       0      <
       9       8      -1       0       0       0      <
     -13      -4       0       0       0       0      <
     -12      -4       0       0       0       0      <
     -13      -3       0       0       0       0      <
     -12      -3       0       0       0       0      <
     -11      -3       0       0       0       0      <
     -10      -3       0       0       0       0      <
     -12      -2       0       0       0       0      <
     -11      -2       0       0       0       0      <
     -10      -2       0       0       0       0      <
      -9      -2       0       0       0       0      <
      -8      -2       0       0       0       0      <
       8      -2       0       0       0       0      <
       9      -2       0       0       0       0      <
      10      -2       0       0       0       0      <
      -9      -1       0       0       0       0      <
      -8      -1       0       0       0       0      <
      -7      -1       0       0       0       0      <
      -6      -1       0       0       0       0      <
       6      -1       0       0       0       0      o
       7      -1       0       0       0       0      <
       8      -1       0       0       0       0      <
       9      -1       0       0       0       0      <
      -4       0       0       0       0       0      o
      -2       0       0    0.01    0.01       0      o
       2       0       0    0.01    0.01       0      o
       4       0       0       0       0       0      o
     -13       4      -1       0       0       0      <
     -12       4      -1       0       0       0      <
     -12       5      -1       0       0       0      <
     -11       5      -1       0       0       0      <
     -10       5      -1       0       0       0      <
      -9       5      -1       0       0       0      <
     -10       6      -1       0       0       0      <
      -9       6      -1       0       0       0      <
      -8       6      -1       0       0       0      <
      -7       6      -1       0       0       0      <
      -6       6      -1       0       0       0      <
      12       6      -1       0       0       0      <
      -6       7      -1       0       0       0      <
      -5       7      -1       0       0       0      <
      -4       7      -1       0       0       0      <
      -3       7      -1       0       0       0      <
      -2       7      -1       0       0       0      <
      -1       7      -1       0       0       0      <
       6       7      -1       0       0       0      <
       7       7      -1       0       0       0      <
       8       7      -1       0       0       0      <
       9       7      -1       0       0       0      <
      10       7      -1       0       0       0      <
      11       7      -1       0       0       0      <
       0       8      -1       0       0       0      <
       1       8      -1       0       0       0      <
       2       8      -1       0       0       0      o
       3       8      -1       0       0       0      <
       4       8      -1       0       0       0      <
       5       8      -1       0       0       0      <
       6       8      -1       0       0       0      <
       7       8      -1       0       0       0      <
       8       8      -1       0       0       0      <
     -12      -5       0       0       0       0      <
     -13      -4       0       0       0       0      <
     -12      -4       0       0       0       0      <
     -11      -4       0       0       0       0      <
     -12      -3       0       0       0       0      <
     -11      -3       0       0       0       0      <
     -10      -3       0       0       0       0      <
      -9      -3       0       0       0       0      <
      -9      -2       0       0       0       0      <
      -8      -2       0       0       0       0      <
      -7      -2       0       0       0       0      <
      -6      -1       0       0       0       0      o
      -5      -1       0       0       0       0      <
      -4      -1       0       0       0       0      <
       9      -1       0       0       0       0      <
      10      -1       0       0       0       0      <
       2       0       0    0.01    0.01       0      o
       4       0       0       0       0       0      o
       6       0       0       0       0       0      <
       8       0       0       0       0       0      <
      10       0       0       0       0       0      <
      -2     -12       1       0       0       0      <
      -1     -12       1       0       0       0      <
       0     -12       1       0       0       0      <
       1     -12       1       0       0       0      <
       2     -12       1       0       0       0      <
       3     -12       1       0       0       0      <
       4     -12       1       0       0       0      <
       5     -12       1       0       0       0      <
      -5     -11       1       0       0       0      <
      -4     -11       1       0       0       0      <
      -3     -11       1       0       0       0      <
      -2     -11       1       0       0       0      <
      -1     -11       1       0       0       0      <
       0     -11       1       0       0       0      <
       1     -11       1       0       0       0      <
       2     -11       1       0       0       0      <
       3     -11       1       0       0       0      <
       4     -11       1       0       0       0      <
       5     -11       1       0       0       0      <
       6     -11       1       0       0       0      <
      -1     -10       1       0       0       0      <
       0     -10       1       0       0       0      <
       1     -10       1       0       0       0      <
       2     -10       1       0       0       0      <
       3     -10       1       0       0       0      <
       4     -10       1       0       0       0      <
       5     -10       1       0       0       0      <
       6     -10       1       0       0       0      <
       7     -10       1       0       0       0      <
      -9       9      -2       0       0       0      <
      -8      10      -2       0       0       0      <
      -7      10      -2       0       0       0      <
      -7      11      -2       0       0       0      <
      -6      11      -2       0       0       0      <
      -5      11      -2       0       0       0      <
      -4      11      -2       0       0       0      <
      -4      12      -2       0       0       0      <
      -3      12      -2       0       0       0      <
      -2      12      -2       0       0       0      <
      -1      12      -2       0       0       0      <
       0      12      -2       0       0       0      <
     -13       1      -1       0       0       0      <
     -13       2      -1       0       0       0      <
     -12       2      -1       0       0       0      <
     -11       2      -1       0       0       0      <
     -11       3      -1       0       0       0      <
     -10       3      -1       0       0       0      <
      -9       3      -1       0       0       0      <
      -9       4      -1       0       0       0      <
      -8       4      -1       0       0       0      <
      -7       4      -1       0       0       0      <
      -7       5      -1       0       0       0      <
      -6       5      -1       0       0       0      <
      -5       5      -1       0       0       0      <
      -4       6      -1       0       0       0      <
      -3       6      -1       0       0       0      <
      -2       6      -1       0       0       0      <
       0       7      -1       0       0       0      <
       1       7      -1       0       0       0      <
       2       7      -1       0       0       0      <
       3       7      -1       0       0       0      <
       4       8      -1       0       0       0      <
       5       8      -1       0       0       0      <
       6       8      -1       0       0       0      <
       7       8      -1       0       0       0      <
       8       8      -1       0       0       0      <
       9       8      -1       0       0       0      <
      10       8      -1       0       0       0      <
      11       8      -1       0       0       0      <
     -12      -6       0       0       0       0      <
     -11      -6       0       0       0       0      <
     -11      -5       0       0       0       0      <
     -10      -5       0       0       0       0      <
     -10      -4       0       0       0       0      <
      -9      -4       0       0       0       0      <
      -8      -4       0       0       0       0      <
      -8      -3       0       0       0       0      <
      -7      -3       0       0       0       0      <
      -6      -2       0       0       0       0      o
      -5      -2       0       0       0       0      o
      -3      -1       0    0.01    0.01       0      o
       4       1       0       0       0       0      o
       5       1       0       0       0       0      o
       6       1       0       0       0       0      <
       7       1       0       0       0       0      <
       8       1       0       0       0       0      o
       9       1       0       0       0       0      <
      10       1       0       0       0       0      <
      11       1       0       0       0       0      <
      11       2       0       0       0       0      <
      -5     -11       1       0       0       0      <
      -4     -11       1       0       0       0      <
      -3     -11       1       0       0       0      <
      -2     -11       1       0       0       0      <
      -4     -10       1       0       0       0      <
      -3     -10       1       0       0       0      <
      -2     -10       1       0       0       0      <
      -1     -10       1       0       0       0      <
       0     -10       1       0       0       0      <
      -2      -9       1       0       0       0      <
      -1      -9       1       0       0       0      <
       0      -9       1       0       0       0      <
       1      -9       1       0       0       0      <
       2      -9       1       0       0       0      <
       3      -9       1       0       0       0      <
       1      -8       1       0       0       0      <
       2      -8       1       0       0       0      <
       3      -8       1       0       0       0      <
       4      -8       1       0       0       0      <
       5      -8       1       0       0       0      <
       6      -8       1       0       0       0      <
       7      -8       1       0       0       0      <
       5      -7       1       0       0       0      <
       6      -7       1       0       0       0      <
       7      -7       1       0       0       0      <
       8      -7       1       0       0       0      <
     -13       4      -2       0       0       0      <
     -12       5      -2       0       0       0      <
     -11       6      -2       0       0       0      <
     -10       6      -2       0       0       0      <
      -9       7      -2       0       0       0      <
      -8       7      -2       0       0       0      <
      -7       8      -2       0       0       0      <
      -6       8      -2       0       0       0      <
      -5       9      -2       0       0       0      <
      -4       9      -2       0       0       0      <
      -3       9      -2       0       0       0      <
      -2      10      -2       0       0       0      <
      -1      10      -2       0       0       0      <
       0      10      -2       0       0       0      <
       1      11      -2       0       0       0      <
       2      11      -2       0       0       0      <
       3      11      -2       0       0       0      <
       4      11      -2       0       0       0      <
       5      11      -2       0       0       0      <
       5      12      -2       0       0       0      <
     -13      -1      -1       0       0       0      <
     -12       0      -1       0       0       0      <
     -10       1      -1       0       0       0      <
      -9       2      -1       0       0       0      <
      -8       2      -1       0       0       0      <
      -6       3      -1       0       0       0      <
      -4       4      -1       0       0       0      <
      -2       5      -1       0       0       0      <
      -1       5      -1       0       0       0      <
       1       6      -1       0       0       0      o
       2       6      -1       0       0       0      o
       5       7      -1       0       0       0      o
       6       7      -1       0       0       0      <
       7       7      -1       0       0       0      <
       8       7      -1       0       0       0      <
       9       7      -1       0       0       0      <
       9       8      -1       0       0       0      <
      10       8      -1       0       0       0      <
      11       8      -1       0       0       0      <
     -12      -6       0       0       0       0      <
     -11      -6       0       0       0       0      <
     -10      -6       0       0       0       0      <
     -10      -5       0       0       0       0      <
      -9      -5       0       0       0       0      <
      -9      -4       0       0       0       0      <
      -8      -4       0       0       0       0      <
      -7      -3       0       0       0       0      <
      -6      -3       0       0       0       0      o
      -5      -2       0       0       0       0      o
       3       1       0    0.01    0.01       0      o
       6       2       0       0       0       0      o
       7       2       0       0       0       0      <
       8       2       0       0       0       0      <
       9       2       0       0       0       0      <
      10       2       0       0       0       0      <
      11       2       0       0       0       0      <
      11       3       0       0       0       0      <
      -7     -10       1       0       0       0      <
      -6     -10       1       0       0       0      <
      -5     -10       1       0       0       0      <
      -6      -9       1       0       0       0      <
      -5      -9       1       0       0       0      <
      -4      -9       1       0       0       0      o
      -4      -8       1       0       0       0      <
      -3      -8       1       0       0       0      o
      -2      -8       1       0       0       0      o
      -2      -7       1       0       0       0      o
      -1      -7       1       0       0       0      <
       1      -6       1       0       0       0      <
       2      -6       1       0       0       0      <
       3      -5       1       0       0       0      <
       4      -5       1       0       0       0      <
       5      -5       1       0       0       0      <
       6      -4       1       0       0       0      <
       7      -4       1       0       0       0      <
       8      -4       1       0       0       0      <
       9      -4       1       0       0       0      <
       4     -12       2       0       0       0      <
       6     -11       2       0       0       0      <
     -13       3      -2       0       0       0      <
     -12       3      -2       0       0       0      <
     -12       4      -2       0       0       0      <
     -11       4      -2       0       0       0      <
     -10       5      -2       0       0       0      o
      -9       6      -2       0       0       0      <
      -8       6      -2       0       0       0      <
      -7       7      -2       0       0       0      <
      -6       7      -2       0       0       0      <
      -5       8      -2       0       0       0      <
      -4       8      -2       0       0       0      <
      -3       9      -2       0       0       0      <
      -2       9      -2       0       0       0      <
      -1      10      -2       0       0       0      <
       0      10      -2       0       0       0      <
       1      11      -2       0       0       0      <
       2      11      -2       0       0       0      <
       3      11      -2       0       0       0      <
       4      12      -2       0       0       0      <
       5      12      -2       0       0       0      <
     -13      -3      -1       0       0       0      <
     -12      -2      -1       0       0       0      <
     -11      -1      -1       0       0       0      <
     -10      -1      -1       0       0       0      <
     -10       0      -1       0       0       0      <
      -8       1      -1       0       0       0      o
      -6       2      -1       0       0       0      o
      -5       3      -1       0       0       0      <
      -3       4      -1       0       0       0      <
      -1       5      -1       0       0       0      <
       1       6      -1       0       0       0      <
       2       6      -1       0       0       0      <
       4       7      -1       0       0       0      o
       5       7      -1       0       0       0      o
       6       8      -1       0       0       0      <
       7       8      -1       0       0       0      <
       8       8      -1       0       0       0      <
       9       8      -1       0       0       0      <
       9       9      -1       0       0       0      <
      10       9      -1       0       0       0      <
     -11      -8       0       0       0       0      <
     -11      -7       0       0       0       0      <
     -10      -7       0       0       0       0      <
      -9      -6       0       0       0       0      <
      -8      -5       0       0       0       0      <
      -7      -4       0       0       0       0      <
      -6      -4       0       0       0       0      o
      -5      -3       0       0       0       0      o
      -2      -1       0    0.03    0.03       0      o
       2       1       0    0.03    0.03       0      o
       4       2       0       0       0       0      o
       5       2       0       0       0       0      o
       7       3       0       0       0       0      <
       8       3       0       0       0       0      <
       9       3       0       0       0       0      <
      10       4       0       0       0       0      <
      11       4       0       0       0       0      <
      12       4       0       0       0       0      <
      -6     -10       1       0       0       0      <
      -5     -10       1       0       0       0      <
      -4      -9       1       0       0       0      <
      -3      -9       1       0       0       0      o
      -3      -8       1       0       0       0      <
      -2      -8       1       0       0       0      <
      -1      -7       1       0       0       0      <
       0      -6       1       0       0       0      <
       1      -6       1       0       0       0      <
       2      -5       1       0       0       0      <
       3      -5       1       0       0       0      <
       4      -4       1       0       0       0      <
       5      -4       1       0       0       0      <
       6      -3       1       0       0       0      <
       7      -3       1       0       0       0      <
       8      -3       1       0       0       0      <
       9      -2       1       0       0       0      <
       2     -12       2       0       0       0      <
       3     -12       2       0       0       0      <
       4     -12       2       0       0       0      <
       4     -11       2       0       0       0      <
       5     -11       2       0       0       0      <
       6     -11       2       0       0       0      <
       6     -10       2       0       0       0      <
       7     -10       2       0       0       0      <
     -11       7      -3       0       0       0      <
     -10       8      -3       0       0       0      <
      -9       8      -3       0       0       0      <
      -8       9      -3       0       0       0      <
      -6      10      -3       0       0       0      <
      -5      11      -3       0       0       0      <
      -4      11      -3       0       0       0      <
      -3      12      -3       0       0       0      <
      -2      12      -3       0       0       0      <
     -13       1      -2       0       0       0      <
     -12       2      -2       0       0       0      <
     -11       2      -2       0       0       0      <
     -11       3      -2       0       0       0      <
     -10       3      -2       0       0       0      <
      -9       4      -2       0       0       0      <
      -8       5      -2       0       0       0      <
      -7       5      -2       0       0       0      <
      -6       6      -2       0       0       0      <
      -4       7      -2       0       0       0      o
      -2       8      -2       0       0       0      <
       0       9      -2       0       0       0      <
       2      10      -2       0       0       0      <
       3      10      -2       0       0       0      <
       4      11      -2       0       0       0      o
       5      11      -2       0       0       0      <
     -13      -4      -1       0       0       0      <
     -12      -4      -1       0       0       0      <
     -12      -3      -1       0       0       0      <
     -11      -3      -1       0       0       0      <
     -11      -2      -1       0       0       0      <
     -10      -2      -1       0       0       0      <
      -9      -1      -1       0       0       0      o
      -8       0      -1       0       0       0      o
      -6       1      -1       0       0       0      o
      -5       2      -1       0       0       0      <
      -3       3      -1       0       0       0      o
       2       6      -1       0       0       0      o
       3       6      -1       0       0       0      o
       5       7      -1       0       0       0      o
       7       8      -1       0       0       0      <
       8       8      -1       0       0       0      <
       9       8      -1       0       0       0      <
      10       9      -1       0       0       0      <
     -11      -8       0       0       0       0      <
     -10      -8       0       0       0       0      <
     -10      -7       0       0       0       0      o
      -9      -7       0       0       0       0      <
      -9      -6       0       0       0       0      <
      -8      -6       0       0       0       0      <
      -8      -5       0       0       0       0      <
      -7      -5       0       0       0       0      <
      -6      -4       0       0       0       0      o
      -5      -3       0       0       0       0      o
      -3      -2       0    0.01    0.01       0      o
       2       1       0    0.03    0.03       0      o
       4       2       0       0       0       0      o
       6       3       0       0       0       0      o
       7       3       0       0       0       0      <
       8       4       0       0       0       0      <
       9       4       0       0       0       0      <
      10       4       0       0       0       0      <
      11       5       0       0       0       0      <
      12       5       0       0       0       0      <
      -6     -10       1       0       0       0      <
      -5      -9       1       0       0       0      <
      -4      -8       1       0       0       0      o
      -2      -7       1       0       0       0      <
      -1      -6       1       0       0       0      o
       1      -5       1       0       0       0      <
       2      -4       1       0       0       0      o
       4      -3       1       0       0       0      <
       6      -2       1       0       0       0      o
       8      -1       1       0       0       0      o
       9      -1       1       0       0       0      <
      10       0       1       0       0       0      o
      -1     -12       2       0       0       0      <
       0     -12       2       0       0       0      <
       0     -11       2       0       0       0      <
       1     -11       2       0       0       0      <
       2     -10       2       0       0       0      <
       3     -10       2       0       0       0      <
       3      -9       2       0       0       0      <
       4      -9       2       0       0       0      <
       5      -9       2       0       0       0      <
       5      -8       2       0       0       0      <
       6      -8       2       0       0       0      <
       7      -7       2       0       0       0      <
       8      -7       2       0       0       0      <
     -12       5      -3       0       0       0      <
     -11       6      -3       0       0       0      <
     -10       7      -3       0       0       0      <
      -9       7      -3       0       0       0      <
      -8       8      -3       0       0       0      <
      -7       9      -3       0       0       0      <
      -6       9      -3       0       0       0      <
      -5      10      -3       0       0       0      <
      -3      11      -3       0       0       0      <
      -1      12      -3       0       0       0      <
     -12       1      -2       0       0       0      <
     -11       2      -2       0       0       0      <
      -9       3      -2       0       0       0      <
      -8       4      -2       0       0       0      <
      -6       5      -2       0       0       0      <
      -5       6      -2       0       0       0      <
      -3       7      -2       0       0       0      <
      -1       8      -2       0       0       0      <
       0       9      -2       0       0       0      <
       1       9      -2       0       0       0      <
       2      10      -2       0       0       0      <
       3      10      -2       0       0       0      <
       5      11      -2       0       0       0      <
       6      11      -2       0       0       0      <
     -12      -4      -1       0       0       0      <
     -11      -3      -1       0       0       0      <
     -10      -2      -1       0       0       0      <
      -9      -1      -1       0       0       0      o
      -8      -1      -1       0       0       0      o
      -6       1      -1       0       0       0      o
      -4       2      -1       0       0       0      <
      -1       4      -1       0       0       0      o
       1       5      -1       0       0       0      o
       3       6      -1       0       0       0      o
       5       7      -1       0       0       0      o
       7       8      -1       0       0       0      <
       8       8      -1       0       0       0      <
       9       9      -1       0       0       0      <
      10       9      -1       0       0       0      <
     -11      -8       0       0       0       0      <
     -10      -8       0       0       0       0      <
     -10      -7       0       0       0       0      <
      -9      -7       0       0       0       0      <
      -8      -6       0       0       0       0      <
      -7      -5       0       0       0       0      <
      -6      -4       0       0       0       0      o
      -3      -2       0    0.01    0.01       0      o
       4       2       0       0       0       0      o
       6       3       0       0       0       0      o
       8       4       0       0       0       0      <
       9       4       0       0       0       0      <
      10       5       0       0       0       0      <
      11       5       0       0       0       0      <
      12       5       0       0       0       0      <
      -7     -10       1       0       0       0      <
      -6     -10       1       0       0       0      <
      -5      -9       1       0       0       0      <
      -4      -8       1       0       0       0      <
      -3      -7       1       0       0       0      <
      -1      -6       1       0       0       0      <
       0      -5       1       0       0       0      <
       2      -4       1       0       0       0      o
       3      -3       1       0       0       0      o
       5      -2       1       0       0       0      <
       7      -1       1       0       0       0      o
       8      -1       1       0       0       0      o
      10       0       1       0       0       0      <
      -1     -12       2       0       0       0      <
      -1     -11       2       0       0       0      <
       0     -11       2       0       0       0      <
       1     -10       2       0       0       0      <
       2      -9       2       0       0       0      <
       3      -9       2       0       0       0      <
       4      -8       2       0       0       0      o
       5      -7       2       0       0       0      <
       6      -7       2       0       0       0      <
       7      -6       2       0       0       0      <
       8      -6       2       0       0       0      <
     -13       3      -3       0       0       0      <
     -12       4      -3       0       0       0      <
     -11       5      -3       0       0       0      o
     -10       6      -3       0       0       0      <
      -9       6      -3       0       0       0      <
      -8       7      -3       0       0       0      <
      -6       8      -3       0       0       0      <
      -5       9      -3       0       0       0      <
      -3      10      -3       0       0       0      <
      -1      11      -3       0       0       0      <
       1      12      -3       0       0       0      <
     -13      -1      -2       0       0       0      <
     -12       0      -2       0       0       0      <
     -11       1      -2       0       0       0      <
     -10       2      -2       0       0       0      <
      -9       2      -2       0       0       0      <
      -8       3      -2       0       0       0      <
      -7       4      -2       0       0       0      <
      -5       5      -2       0       0       0      <
      -2       7      -2       0       0       0      <
       0       8      -2       0       0       0      <
       2       9      -2       0       0       0      <
       4      10      -2       0       0       0      <
       5      10      -2       0       0       0      <
       6      11      -2       0       0       0      <
       7      11      -2       0       0       0      <
     -12      -4      -1       0       0       0      <
     -11      -4      -1       0       0       0      <
     -10      -3      -1       0       0       0      <
      -9      -2      -1       0       0       0      <
      -8      -1      -1       0       0       0      o
      -5       1      -1       0       0       0      <
      -2       3      -1       0       0       0      <
       0       4      -1       0       0       0      <
       2       5      -1       0       0       0      <
       4       6      -1       0       0       0      o
       6       7      -1       0       0       0      <
       8       8      -1       0       0       0      <
       9       8      -1       0       0       0      <
      10       9      -1       0       0       0      <
     -11      -8       0       0       0       0      <
     -10      -8       0       0       0       0      <
     -10      -7       0       0       0       0      <
      -9      -7       0       0       0       0      <
      -8      -6       0       0       0       0      <
      -7      -5       0       0       0       0      <
      -6      -4       0       0       0       0      o
      -3      -2       0    0.01    0.01       0      o
       6       3       0       0       0       0      o
       8       4       0       0       0       0      <
      10       5       0       0       0       0      <
      11       5       0       0       0       0      <
      12       6       0       0       0       0      <
      -7     -10       1       0       0       0      <
      -6      -9       1       0       0       0      <
      -5      -8       1       0       0       0      o
      -4      -7       1       0       0       0      o
      -2      -6       1       0       0       0      o
      -1      -5       1       0       0       0      <
       1      -4       1       0       0       0      <
       4      -2       1       0       0       0      <
       6      -1       1       0       0       0      o
       8       0       1       0       0       0      o
      10       1       1       0       0       0      <
      11       1       1       0       0       0      <
      -2     -11       2       0       0       0      <
      -1     -10       2       0       0       0      <
       0     -10       2       0       0       0      <
       1      -9       2       0       0       0      <
       2      -8       2       0       0       0      <
       4      -7       2       0       0       0      o
       5      -6       2       0       0       0      o
       6      -6       2       0       0       0      <
       7      -5       2       0       0       0      <
       8      -5       2       0       0       0      <
       9      -4       2       0       0       0      <
       4     -12       3       0       0       0      <
       5     -11       3       0       0       0      <
       6     -11       3       0       0       0      <
     -11       7      -4       0       0       0      <
     -10       8      -4       0       0       0      <
      -9       9      -4       0       0       0      <
      -8       9      -4       0       0       0      <
      -7      10      -4       0       0       0      <
      -6      11      -4       0       0       0      <
      -5      11      -4       0       0       0      <
      -4      12      -4       0       0       0      <
     -13       2      -3       0       0       0      <
     -12       3      -3       0       0       0      <
     -11       4      -3       0       0       0      <
     -10       4      -3       0       0       0      <
      -9       5      -3       0       0       0      <
      -8       6      -3       0       0       0      o
      -6       7      -3       0       0       0      <
      -5       8      -3       0       0       0      <
      -3       9      -3       0       0       0      <
      -2      10      -3       0       0       0      <
      -1      10      -3       0       0       0      <
       0      11      -3       0       0       0      <
       2      12      -3       0       0       0      <
     -13      -2      -2       0       0       0      <
     -12      -1      -2       0       0       0      <
      -8       2      -2       0       0       0      <
      -7       3      -2       0       0       0      <
      -4       5      -2       0       0       0      <
      -1       7      -2       0       0       0      <
       1       8      -2       0       0       0      <
       3       9      -2       0       0       0      <
       4      10      -2       0       0       0      <
       5      10      -2       0       0       0      <
       6      11      -2       0       0       0      <
       7      11      -2       0       0       0      <
     -12      -5      -1       0       0       0      <
     -11      -4      -1       0       0       0      <
      -9      -3      -1       0       0       0      o
      -8      -2      -1       0       0       0      <
      -7      -1      -1       0       0       0      o
      -3       2      -1       0       0       0      o
       0       4      -1       0       0       0      <
       2       5      -1       0       0       0      <
       4       6      -1       0       0       0      <
       6       7      -1       0       0       0      <
       7       8      -1       0       0       0      <
       8       8      -1       0       0       0      <
       9       9      -1       0       0       0      <
      10       9      -1       0       0       0      <
     -10      -8       0       0       0       0      <
      -9      -7       0       0       0       0      <
      -8      -6       0       0       0       0      <
      -7      -5       0       0       0       0      <
      -4      -3       0       0       0       0      <
      -3      -2       0    0.01    0.01       0      o
       3       2       0    0.01    0.01       0      o
       5       3       0       0       0       0      o
       7       4       0       0       0       0      <
       9       5       0       0       0       0      <
      11       6       0       0       0       0      <
      12       6       0       0       0       0      <
      -7     -10       1       0       0       0      <
      -6      -9       1       0       0       0      <
      -5      -8       1       0       0       0      o
      -4      -7       1       0       0       0      o
      -1      -5       1       0       0       0      o
       5      -1       1       0       0       0      <
       8       1       1       0       0       0      o
       9       1       1       0       0       0      o
      10       2       1       0       0       0      <
      11       2       1       0       0       0      <
      -3     -11       2       0       0       0      <
      -2     -11       2       0       0       0      <
      -2     -10       2       0       0       0      <
      -1     -10       2       0       0       0      <
       0      -9       2       0       0       0      <
       1      -8       2       0       0       0      <
       2      -7       2       0       0       0      <
       4      -6       2       0       0       0      <
       5      -5       2       0       0       0      <
       7      -4       2       0       0       0      <
       9      -3       2       0       0       0      <
       2     -12       3       0       0       0      <
       3     -12       3       0       0       0      <
       3     -11       3       0       0       0      <
       4     -11       3       0       0       0      <
       5     -10       3       0       0       0      <
       6      -9       3       0       0       0      <
       7      -9       3       0       0       0      <
     -12       5      -4       0       0       0      <
     -11       6      -4       0       0       0      <
     -10       7      -4       0       0       0      <
      -8       8      -4       0       0       0      <
      -7       9      -4       0       0       0      <
      -5      10      -4       0       0       0      <
      -4      11      -4       0       0       0      <
      -2      12      -4       0       0       0      <
     -13       1      -3       0       0       0      <
     -12       2      -3       0       0       0      <
     -11       3      -3       0       0       0      <
      -9       4      -3       0       0       0      <
      -8       5      -3       0       0       0      <
      -7       6      -3       0       0       0      <
      -5       7      -3       0       0       0      <
      -4       8      -3       0       0       0      <
      -2       9      -3       0       0       0      <
       0      10      -3       0       0       0      <
       1      11      -3       0       0       0      <
       2      11      -3       0       0       0      <
       3      12      -3       0       0       0      <
       4      12      -3       0       0       0      <
     -13      -3      -2       0       0       0      <
     -12      -2      -2       0       0       0      <
     -11      -1      -2       0       0       0      <
     -10       0      -2       0       0       0      <
      -9       1      -2       0       0       0      <
      -6       3      -2       0       0       0      <
      -3       5      -2       0       0       0      o
       0       7      -2       0       0       0      <
       2       8      -2       0       0       0      <
       4       9      -2       0       0       0      <
       5      10      -2       0       0       0      <
       6      10      -2       0       0       0      <
       7      11      -2       0       0       0      <
     -12      -6      -1       0       0       0      <
     -11      -5      -1       0       0       0      <
     -10      -4      -1       0       0       0      <
      -9      -3      -1       0       0       0      <
      -8      -2      -1       0       0       0      <
      -4       1      -1       0       0       0      <
      -1       3      -1       0       0       0      <
       4       6      -1       0       0       0      <
       6       7      -1       0       0       0      o
       8       8      -1       0       0       0      <
      10       9      -1       0       0       0      <
     -10      -8       0       0       0       0      <
      -9      -7       0       0       0       0      <
      -8      -6       0       0       0       0      <
      -7      -5       0       0       0       0      <
      -4      -3       0       0       0       0      <
      -3      -2       0    0.01    0.01       0      o
       3       2       0    0.01    0.01       0      o
       5       3       0       0       0       0      o
       7       4       0       0       0       0      <
       9       5       0       0       0       0      <
      11       6       0       0       0       0      <
      -8     -10       1       0       0       0      <
      -7      -9       1       0       0       0      <
      -6      -9       1       0       0       0      <
      -5      -8       1       0       0       0      o
      -4      -7       1       0       0       0      o
      -3      -6       1       0       0       0      o
       1      -3       1       0       0       0      <
       6       0       1       0       0       0      o
       8       1       1       0       0       0      o
      10       2       1       0       0       0      o
      -4     -11       2       0       0       0      <
      -3     -10       2       0       0       0      <
      -1      -9       2       0       0       0      <
       0      -8       2       0       0       0      <
       1      -7       2       0       0       0      <
       3      -6       2       0       0       0      <
       4      -5       2       0       0       0      <
       6      -4       2       0       0       0      <
       7      -3       2       0       0       0      <
       8      -3       2       0       0       0      <
       9      -2       2       0       0       0      <
       0     -12       3       0       0       0      <
       1     -12       3       0       0       0      <
       2     -11       3       0       0       0      <
       3     -10       3       0       0       0      <
       4      -9       3       0       0       0      <
       5      -9       3       0       0       0      <
       6      -8       3       0       0       0      <
       7      -7       3       0       0       0      <
     -12       4      -4       0       0       0      <
     -11       5      -4       0       0       0      <
     -10       6      -4       0       0       0      <
      -8       7      -4       0       0       0      <
      -7       8      -4       0       0       0      <
      -5       9      -4       0       0       0      <
      -4      10      -4       0       0       0      <
      -2      11      -4       0       0       0      <
      -1      12      -4       0       0       0      <
       0      12      -4       0       0       0      <
     -12       1      -3       0       0       0      <
     -11       2      -3       0       0       0      <
     -10       3      -3       0       0       0      <
      -8       4      -3       0       0       0      <
      -7       5      -3       0       0       0      <
      -4       7      -3       0       0       0      <
      -2       8      -3       0       0       0      <
      -1       9      -3       0       0       0      <
       1      10      -3       0       0       0      <
       3      11      -3       0       0       0      <
       4      12      -3       0       0       0      <
       5      12      -3       0       0       0      <
     -13      -3      -2       0       0       0      <
     -12      -2      -2       0       0       0      <
      -8       1      -2       0       0       0      <
      -5       3      -2       0       0       0      o
      -4       4      -2       0       0       0      o
      -1       6      -2       0       0       0      <
       1       7      -2       0       0       0      <
       3       8      -2       0       0       0      <
       4       9      -2       0       0       0      <
       5       9      -2       0       0       0      <
       6      10      -2       0       0       0      <
       7      10      -2       0       0       0      <
     -12      -6      -1       0       0       0      <
     -11      -5      -1       0       0       0      <
     -10      -4      -1       0       0       0      <
      -9      -3      -1       0       0       0      <
      -6      -1      -1       0       0       0      o
      -2       2      -1    0.01    0.01       0      o
       1       4      -1       0       0       0      o
       3       5      -1       0       0       0      <
       6       7      -1       0       0       0      o
       7       7      -1       0       0       0      <
       8       8      -1       0       0       0      <
       9       8      -1       0       0       0      <
      10       9      -1       0       0       0      <
     -10      -8       0       0       0       0      <
      -9      -7       0       0       0       0      <
      -8      -6       0       0       0       0      <
      -7      -5       0       0       0       0      <
      -4      -3       0       0       0       0      <
      -3      -2       0    0.01    0.01       0      o
       3       2       0    0.01    0.01       0      o
       5       3       0       0       0       0      o
       7       4       0       0       0       0      <
       8       5       0       0       0       0      <
       9       5       0       0       0       0      <
      10       6       0       0       0       0      <
      11       6       0       0       0       0      <
      -8     -10       1       0       0       0      <
      -7      -9       1       0       0       0      <
      -6      -8       1       0       0       0      <
      -2      -5       1       0       0       0      o
       7       1       1       0       0       0      o
       9       2       1       0       0       0      <
      11       3       1       0       0       0      <
      -5     -11       2       0       0       0      <
      -3     -10       2       0       0       0      <
      -2      -9       2       0       0       0      <
      -1      -8       2       0       0       0      <
       0      -7       2       0       0       0      <
       2      -6       2       0       0       0      o
       3      -5       2       0       0       0      o
       5      -4       2       0       0       0      <
       6      -3       2       0       0       0      <
       8      -2       2       0       0       0      <
      -1     -12       3       0       0       0      <
       0     -11       3       0       0       0      <
       2     -10       3       0       0       0      <
       3      -9       3       0       0       0      <
       4      -8       3       0       0       0      <
       6      -7       3       0       0       0      <
       7      -6       3       0       0       0      <
       8      -6       3       0       0       0      <
       4     -12       4       0       0       0      <
       6     -11       4       0       0       0      <
      -7      10      -5       0       0       0      <
     -11       4      -4       0       0       0      <
     -10       5      -4       0       0       0      <
      -9       6      -4       0       0       0      <
      -7       7      -4       0       0       0      <
      -6       8      -4       0       0       0      <
      -5       9      -4       0       0       0      <
      -3      10      -4       0       0       0      <
      -1      11      -4       0       0       0      <
       0      12      -4       0       0       0      <
     -12       0      -3       0       0       0      <
     -11       1      -3       0       0       0      o
     -10       2      -3       0       0       0      <
      -9       3      -3       0       0       0      <
      -6       5      -3       0       0       0      <
      -5       6      -3       0       0       0      <
      -3       7      -3       0       0       0      <
      -2       8      -3       0       0       0      o
       0       9      -3       0       0       0      <
       1      10      -3       0       0       0      <
       3      11      -3       0       0       0      <
       5      12      -3       0       0       0      <
     -13      -4      -2       0       0       0      <
     -12      -3      -2       0       0       0      <
     -11      -2      -2       0       0       0      <
     -10      -1      -2       0       0       0      <
      -6       2      -2       0       0       0      o
      -2       5      -2       0       0       0      o
       1       7      -2       0       0       0      <
       3       8      -2       0       0       0      <
       5       9      -2       0       0       0      <
       6      10      -2       0       0       0      <
       7      10      -2       0       0       0      <
     -12      -6      -1       0       0       0      <
     -10      -5      -1       0       0       0      <
      -9      -4      -1       0       0       0      <
      -8      -3      -1       0       0       0      o
      -7      -2      -1       0       0       0      o
      -3       1      -1       0       0       0      o
       3       5      -1       0       0       0      o
       6       7      -1       0       0       0      o
       8       8      -1       0       0       0      <
      10       9      -1       0       0       0      <
     -10      -8       0       0       0       0      <
      -9      -7       0       0       0       0      <
      -5      -4       0       0       0       0      o
      -4      -3       0       0       0       0      <
       3       2       0    0.01    0.01       0      o
       6       4       0       0       0       0      <
       8       5       0       0       0       0      <
      10       6       0       0       0       0      <
      -8     -10       1       0       0       0      <
      -7      -9       1       0       0       0      <
      -6      -8       1       0       0       0      <
      -2      -5       1       0       0       0      o
      -1      -4       1       0       0       0      o
       2      -2       1    0.01    0.01       0      o
       8       2       1       0       0       0      <
      10       3       1       0       0       0      <
      -4     -10       2       0       0       0      <
      -1      -8       2       0       0       0      <
       0      -7       2       0       0       0      <
       1      -6       2       0       0       0      <
       4      -4       2       0       0       0      o
       7      -2       2       0       0       0      o
       9      -1       2       0       0       0      <
      10       0       2       0       0       0      <
      -1     -12       3       0       0       0      <
       0     -11       3       0       0       0      <
       1     -10       3       0       0       0      <
       2      -9       3       0       0       0      <
       3      -8       3       0       0       0      o
       5      -7       3       0       0       0      <
       6      -6       3       0       0       0      <
       8      -5       3       0       0       0      <
       3     -12       4       0       0       0      <
       4     -12       4       0       0       0      <
       4     -11       4       0       0       0      <
       5     -11       4       0       0       0      <
       6     -10       4       0       0       0      <
     -11       6      -5       0       0       0      <
     -10       7      -5       0       0       0      <
      -9       8      -5       0       0       0      <
      -7       9      -5       0       0       0      <
      -6      10      -5       0       0       0      <
      -5      11      -5       0       0       0      <
      -3      12      -5       0       0       0      <
     -13       2      -4       0       0       0      <
     -10       4      -4       0       0       0      <
      -9       5      -4       0       0       0      <
      -8       6      -4       0       0       0      <
      -6       7      -4       0       0       0      <
      -5       8      -4       0       0       0      <
      -4       9      -4       0       0       0      <
      -2      10      -4       0       0       0      <
      -1      11      -4       0       0       0      <
       1      12      -4       0       0       0      <
     -13      -1      -3       0       0       0      <
     -10       1      -3       0       0       0      <
      -9       2      -3       0       0       0      <
      -8       3      -3       0       0       0      <
      -5       5      -3       0       0       0      <
      -4       6      -3       0       0       0      <
      -1       8      -3       0       0       0      <
       2      10      -3       0       0       0      <
       4      11      -3       0       0       0      <
       5      12      -3       0       0       0      <
     -12      -4      -2       0       0       0      <
     -11      -3      -2       0       0       0      <
     -10      -2      -2       0       0       0      <
      -9      -1      -2       0       0       0      <
      -8       0      -2       0       0       0      <
      -4       3      -2       0       0       0      o
       0       6      -2       0       0       0      <
       3       8      -2       0       0       0      <
       5       9      -2       0       0       0      <
       7      10      -2       0       0       0      <
     -11      -6      -1       0       0       0      <
     -10      -5      -1       0       0       0      <
      -9      -4      -1       0       0       0      <
      -8      -3      -1       0       0       0      <
      -4       0      -1       0       0       0      <
       0       3      -1       0       0       0      <
       3       5      -1       0       0       0      o
       6       7      -1       0       0       0      <
       8       8      -1       0       0       0      <
      10       9      -1       0       0       0      <
      -6      -5       0       0       0       0      <
      -5      -4       0       0       0       0      <
      -4      -3       0       0       0       0      <
       3       2       0    0.01    0.01       0      o
       6       4       0       0       0       0      <
       8       5       0       0       0       0      <
       9       6       0       0       0       0      <
      11       7       0       0       0       0      <
      -8     -10       1       0       0       0      <
      -7      -9       1       0       0       0      <
      -6      -8       1       0       0       0      <
      -1      -4       1       0       0       0      o
       3      -1       1       0       0       0      o
       6       1       1       0       0       0      <
       9       3       1       0       0       0      <
      11       4       1       0       0       0      <
      -4     -10       2       0       0       0      <
      -3      -9       2       0       0       0      <
      -2      -8       2       0       0       0      <
       2      -5       2       0       0       0      o
       6      -2       2       0       0       0      o
       8      -1       2       0       0       0      <
      -1     -11       3       0       0       0      <
       0     -10       3       0       0       0      <
       1      -9       3       0       0       0      <
       4      -7       3       0       0       0      <
       5      -6       3       0       0       0      <
       7      -5       3       0       0       0      <
       8      -4       3       0       0       0      <
       2     -12       4       0       0       0      <
       3     -11       4       0       0       0      <
       5     -10       4       0       0       0      <
       6      -9       4       0       0       0      <
       7      -8       4       0       0       0      <
     -12       4      -5       0       0       0      <
     -11       5      -5       0       0       0      <
     -10       6      -5       0       0       0      <
      -9       7      -5       0       0       0      <
      -6       9      -5       0       0       0      <
      -5      10      -5       0       0       0      <
      -3      11      -5       0       0       0      <
      -2      12      -5       0       0       0      <
     -10       3      -4       0       0       0      <
      -9       4      -4       0       0       0      <
      -8       5      -4       0       0       0      <
      -4       8      -4       0       0       0      <
      -3       9      -4       0       0       0      <
      -1      10      -4       0       0       0      <
       0      11      -4       0       0       0      <
       2      12      -4       0       0       0      <
      -9       1      -3       0       0       0      <
      -8       2      -3       0       0       0      o
      -7       3      -3       0       0       0      <
      -6       4      -3       0       0       0      <
      -3       6      -3       0       0       0      <
      -2       7      -3       0       0       0      o
       1       9      -3       0       0       0      <
       4      11      -3       0       0       0      <
      -8      -1      -2       0       0       0      <
      -6       1      -2       0       0       0      o
      -1       5      -2       0       0       0      <
       2       7      -2       0       0       0      <
       5       9      -2       0       0       0      <
       7      10      -2       0       0       0      <
     -11      -7      -1       0       0       0      <
     -10      -6      -1       0       0       0      <
      -9      -5      -1       0       0       0      <
      -8      -4      -1       0       0       0      <
      -7      -3      -1       0       0       0      <
      -6      -2      -1       0       0       0      o
      -5      -1      -1       0       0       0      <
       3       5      -1       0       0       0      o
       6       7      -1       0       0       0      o
       8       8      -1       0       0       0      <
       9       9      -1       0       0       0      <
     -10      -9       0       0       0       0      <
      -9      -8       0       0       0       0      <
      -8      -7       0       0       0       0      <
      -7      -6       0       0       0       0      <
      -6      -5       0       0       0       0      <
      -5      -4       0       0       0       0      <
       4       3       0       0       0       0      <
       7       5       0       0       0       0      <
       9       6       0       0       0       0      <
      10       7       0       0       0       0      <
      -8     -10       1       0       0       0      <
      -7      -9       1       0       0       0      <
      -6      -8       1       0       0       0      o
       0      -3       1       0       0       0      <
       4       0       1       0       0       0      <
       7       2       1       0       0       0      o
       8       3       1       0       0       0      <
      10       4       1       0       0       0      <
      11       5       1       0       0       0      <
      12       5       1       0       0       0      <
      -5     -11       2       0       0       0      <
      -4     -10       2       0       0       0      <
      -3      -9       2       0       0       0      <
      -2      -8       2       0       0       0      <
      -1      -7       2       0       0       0      <
       0      -6       2       0       0       0      <
       4      -3       2       0       0       0      o
       7      -1       2       0       0       0      <
       8       0       2       0       0       0      o
      10       1       2       0       0       0      <
      11       2       2       0       0       0      <
      -2     -11       3       0       0       0      <
       2      -8       3       0       0       0      <
       3      -7       3       0       0       0      <
       4      -6       3       0       0       0      <
       7      -4       3       0       0       0      <
       8      -3       3       0       0       0      <
       1     -12       4       0       0       0      <
       2     -11       4       0       0       0      <
       3     -10       4       0       0       0      <
       5      -9       4       0       0       0      <
       6      -8       4       0       0       0      <
       7      -7       4       0       0       0      <
      -7      10      -6       0       0       0      <
     -11       4      -5       0       0       0      <
     -10       5      -5       0       0       0      <
      -9       6      -5       0       0       0      <
      -8       7      -5       0       0       0      <
      -5       9      -5       0       0       0      <
      -4      10      -5       0       0       0      <
      -3      11      -5       0       0       0      <
      -1      12      -5       0       0       0      <
     -12       1      -4       0       0       0      <
      -7       5      -4       0       0       0      <
      -6       6      -4       0       0       0      <
      -2       9      -4       0       0       0      <
       1      11      -4       0       0       0      <
       2      12      -4       0       0       0      <
     -13      -3      -3       0       0       0      <
     -12      -2      -3       0       0       0      <
     -11      -1      -3       0       0       0      <
     -10       0      -3       0       0       0      <
      -9       1      -3       0       0       0      <
      -5       4      -3       0       0       0      <
      -4       5      -3       0       0       0      <
       0       8      -3       0       0       0      <
       3      10      -3       0       0       0      <
       4      11      -3       0       0       0      <
     -12      -5      -2       0       0       0      <
     -11      -4      -2       0       0       0      <
     -10      -3      -2       0       0       0      o
      -9      -2      -2       0       0       0      o
      -8      -1      -2       0       0       0      <
      -3       3      -2       0       0       0      o
      -2       4      -2       0       0       0      o
       1       6      -2       0       0       0      <
       2       7      -2       0       0       0      <
       4       8      -2       0       0       0      <
       5       9      -2       0       0       0      <
       7      10      -2       0       0       0      <
     -11      -7      -1       0       0       0      <
     -10      -6      -1       0       0       0      <
      -9      -5      -1       0       0       0      <
      -8      -4      -1       0       0       0      <
      -7      -3      -1       0       0       0      <
      -1       2      -1       0       0       0      o
       3       5      -1       0       0       0      o
       6       7      -1       0       0       0      <
       9       9      -1       0       0       0      <
     -10      -9       0       0       0       0      <
      -9      -8       0       0       0       0      <
      -8      -7       0       0       0       0      <
      -7      -6       0       0       0       0      <
      -6      -5       0       0       0       0      <
       4       3       0       0       0       0      <
       7       5       0       0       0       0      <
       8       6       0       0       0       0      <
      10       7       0       0       0       0      <
      -8     -10       1       0       0       0      <
      -7      -9       1       0       0       0      <
      -6      -8       1       0       0       0      o
       1      -2       1       0       0       0      o
       5       1       1       0       0       0      <
       8       3       1       0       0       0      <
       9       4       1       0       0       0      o
      11       5       1       0       0       0      <
       0      -6       2       0       0       0      <
       1      -5       2       0       0       0      o
       5      -2       2       0       0       0      o
       6      -1       2       0       0       0      o
       9       1       2       0       0       0      <
      -2     -11       3       0       0       0      <
      -1     -10       3       0       0       0      <
       0      -9       3       0       0       0      <
       1      -8       3       0       0       0      <
       5      -5       3       0       0       0      <
       6      -4       3       0       0       0      <
       9      -2       3       0       0       0      <
       0     -12       4       0       0       0      <
       1     -11       4       0       0       0      <
       4      -9       4       0       0       0      <
       5      -8       4       0       0       0      <
       6      -7       4       0       0       0      <
       5     -11       5       0       0       0      <
       6     -10       5       0       0       0      <
     -11       6      -6       0       0       0      <
      -8       8      -6       0       0       0      <
      -7       9      -6       0       0       0      <
      -6      10      -6       0       0       0      <
     -11       3      -5       0       0       0      <
     -10       4      -5       0       0       0      <
      -9       5      -5       0       0       0      <
      -8       6      -5       0       0       0      <
      -4       9      -5       0       0       0      <
      -3      10      -5       0       0       0      <
      -1      11      -5       0       0       0      <
       0      12      -5       0       0       0      <
     -13      -1      -4       0       0       0      <
     -12       0      -4       0       0       0      <
     -11       1      -4       0       0       0      <
      -6       5      -4       0       0       0      <
      -5       6      -4       0       0       0      <
      -1       9      -4       0       0       0      <
       2      11      -4       0       0       0      <
       3      12      -4       0       0       0      <
     -12      -3      -3       0       0       0      <
     -11      -2      -3       0       0       0      <
     -10      -1      -3       0       0       0      <
      -8       1      -3       0       0       0      <
      -7       2      -3       0       0       0      <
      -3       5      -3       0       0       0      <
      -2       6      -3       0       0       0      o
       1       8      -3       0       0       0      <
       2       9      -3       0       0       0      <
       4      10      -3       0       0       0      <
       5      11      -3       0       0       0      <
      -6       0      -2       0       0       0      o
      -5       1      -2       0       0       0      o
       0       5      -2       0       0       0      o
       4       8      -2       0       0       0      <
       7      10      -2       0       0       0      <
     -11      -7      -1       0       0       0      <
     -10      -6      -1       0       0       0      <
      -9      -5      -1       0       0       0      <
      -2       1      -1    0.01    0.01       0      o
       2       4      -1       0       0       0      <
       6       7      -1       0       0       0      o
       8       8      -1       0       0       0      <
       9       9      -1       0       0       0      <
     -10      -9       0       0       0       0      <
      -9      -8       0       0       0       0      <
      -8      -7       0       0       0       0      <
      -7      -6       0       0       0       0      <
      -6      -5       0       0       0       0      <
       4       3       0       0       0       0      <
       7       5       0       0       0       0      <
       8       6       0       0       0       0      <
      10       7       0       0       0       0      <
      11       8       0       0       0       0      <
      -8     -10       1       0       0       0      <
      -7      -9       1       0       0       0      <
      -6      -8       1       0       0       0      <
      -5      -7       1       0       0       0      o
      -4      -6       1       0       0       0      <
       2      -1       1    0.01    0.01       0      o
       6       2       1       0       0       0      o
       9       4       1       0       0       0      <
      10       5       1       0       0       0      <
      12       6       1       0       0       0      <
      -5     -10       2       0       0       0      <
      -4      -9       2       0       0       0      <
      -3      -8       2       0       0       0      <
      -2      -7       2       0       0       0      <
       3      -3       2       0       0       0      o
       4      -2       2       0       0       0      o
       8       1       2       0       0       0      <
      10       2       2       0       0       0      <
      11       3       2       0       0       0      <
      -3     -11       3       0       0       0      <
      -2     -10       3       0       0       0      <
      -1      -9       3       0       0       0      o
       4      -5       3       0       0       0      <
       5      -4       3       0       0       0      <
       8      -2       3       0       0       0      <
       9      -1       3       0       0       0      <
      -1     -12       4       0       0       0      <
       0     -11       4       0       0       0      <
       4      -8       4       0       0       0      <
       5      -7       4       0       0       0      <
       6      -6       4       0       0       0      <
       3     -12       5       0       0       0      <
       4     -11       5       0       0       0      <
       5     -10       5       0       0       0      <
       6      -9       5       0       0       0      <
      -9       8      -7       0       0       0      <
     -10       5      -6       0       0       0      <
      -9       6      -6       0       0       0      <
      -8       7      -6       0       0       0      <
      -7       8      -6       0       0       0      <
      -4      10      -6       0       0       0      <
      -3      11      -6       0       0       0      <
     -12       1      -5       0       0       0      <
     -11       2      -5       0       0       0      <
     -10       3      -5       0       0       0      <
      -9       4      -5       0       0       0      <
      -8       5      -5       0       0       0      <
      -4       8      -5       0       0       0      <
      -3       9      -5       0       0       0      <
       0      11      -5       0       0       0      <
       1      12      -5       0       0       0      <
     -13      -2      -4       0       0       0      <
     -12      -1      -4       0       0       0      <
     -10       1      -4       0       0       0      <
      -5       5      -4       0       0       0      <
      -4       6      -4       0       0       0      <
       0       9      -4       0       0       0      <
       3      11      -4       0       0       0      <
       4      12      -4       0       0       0      <
      -7       1      -3       0       0       0      <
      -6       2      -3       0       0       0      <
      -1       6      -3    0.01    0.01       0      o
       0       7      -3       0       0       0      <
       3       9      -3       0       0       0      <
       6      11      -3       0       0       0      <
     -12      -6      -2       0       0       0      <
     -11      -5      -2       0       0       0      <
     -10      -4      -2       0       0       0      <
      -9      -3      -2       0       0       0      <
      -8      -2      -2       0       0       0      <
      -2       3      -2       0       0       0      <
       2       6      -2       0       0       0      <
       3       7      -2       0       0       0      <
       6       9      -2       0       0       0      <
      -4      -1      -1       0       0       0      <
       2       4      -1       0       0       0      o
       5       6      -1       0       0       0      <
       6       7      -1       0       0       0      o
       8       8      -1       0       0       0      <
       9       9      -1       0       0       0      <
     -10      -9       0       0       0       0      <
      -9      -8       0       0       0       0      <
      -8      -7       0       0       0       0      o
      -7      -6       0       0       0       0      <
       4       3       0       0       0       0      <
       5       4       0       0       0       0      o
       8       6       0       0       0       0      <
      11       8       0       0       0       0      <
      -8     -10       1       0       0       0      <
      -7      -9       1       0       0       0      o
      -6      -8       1       0       0       0      <
      -5      -7       1       0       0       0      o
      -4      -6       1       0       0       0      <
      -3      -5       1       0       0       0      o
       7       3       1       0       0       0      <
      10       5       1       0       0       0      <
      11       6       1       0       0       0      <
       0      -5       2       0       0       0      o
       1      -4       2       0       0       0      <
       6       0       2       0       0       0      <
       9       2       2       0       0       0      <
      10       3       2       0       0       0      <
      -4     -11       3       0       0       0      <
      -3     -10       3       0       0       0      <
       3      -5       3       0       0       0      <
       4      -4       3       0       0       0      <
       8      -1       3       0       0       0      <
      -1     -11       4       0       0       0      <
       0     -10       4       0       0       0      <
       1      -9       4       0       0       0      <
       5      -6       4       0       0       0      <
       6      -5       4       0       0       0      <
       1     -12       5       0       0       0      <
       2     -11       5       0       0       0      <
       3     -10       5       0       0       0      <
       7      -7       5       0       0       0      <
       5     -11       6       0       0       0      <
     -11       5      -7       0       0       0      <
     -10       6      -7       0       0       0      <
      -9       7      -7       0       0       0      <
      -5      10      -7       0       0       0      <
      -4      11      -7       0       0       0      <
     -12       2      -6       0       0       0      <
     -11       3      -6       0       0       0      <
     -10       4      -6       0       0       0      <
      -9       5      -6       0       0       0      o
      -4       9      -6       0       0       0      <
      -3      10      -6       0       0       0      <
       0      12      -6       0       0       0      <
     -13      -1      -5       0       0       0      <
     -12       0      -5       0       0       0      <
     -11       1      -5       0       0       0      <
     -10       2      -5       0       0       0      <
      -9       3      -5       0       0       0      <
      -4       7      -5       0       0       0      <
      -3       8      -5       0       0       0      o
       0      10      -5       0       0       0      <
       1      11      -5       0       0       0      <
     -12      -2      -4       0       0       0      <
     -11      -1      -4       0       0       0      <
     -10       0      -4       0       0       0      <
      -4       5      -4       0       0       0      <
      -3       6      -4       0       0       0      <
       1       9      -4       0       0       0      <
       4      11      -4       0       0       0      <
       5      12      -4       0       0       0      <
      -4       3      -3       0       0       0      o
       1       7      -3       0       0       0      <
       5      10      -3       0       0       0      <
      -6      -1      -2       0       0       0      o
      -4       1      -2       0       0       0      <
       1       5      -2       0       0       0      <
       5       8      -2       0       0       0      <
       8      10      -2       0       0       0      <
     -11      -8      -1       0       0       0      <
     -10      -7      -1       0       0       0      <
      -9      -6      -1       0       0       0      <
      -8      -5      -1       0       0       0      <
      -7      -4      -1       0       0       0      <
      -6      -3      -1       0       0       0      <
       1       3      -1       0       0       0      o
       5       6      -1       0       0       0      o
       8       8      -1       0       0       0      <
       9       9      -1       0       0       0      <
     -10      -9       0       0       0       0      <
      -9      -8       0       0       0       0      <
      -8      -7       0       0       0       0      <
       5       4       0       0       0       0      o
       8       6       0       0       0       0      <
       9       7       0       0       0       0      <
      11       8       0       0       0       0      <
      -2      -4       1       0       0       0      o
      -1      -3       1       0       0       0      o
       4       1       1       0       0       0      <
       8       4       1       0       0       0      <
       9       5       1       0       0       0      <
      11       6       1       0       0       0      <
      -6     -10       2       0       0       0      <
      -5      -9       2       0       0       0      <
      -4      -8       2       0       0       0      <
      -3      -7       2       0       0       0      <
       3      -2       2       0       0       0      o
       8       2       2       0       0       0      <
      11       4       2       0       0       0      <
       1      -6       3    0.01    0.01       0      o
       2      -5       3    0.01    0.01       0      o
       7      -1       3       0       0       0      <
      -2     -11       4       0       0       0      <
      -1     -10       4       0       0       0      <
       0      -9       4       0       0       0      <
       5      -5       4       0       0       0      <
       6      -4       4       0       0       0      <
       0     -12       5       0       0       0      <
       1     -11       5       0       0       0      <
       2     -10       5       0       0       0      <
       3      -9       5       0       0       0      <
       4      -8       5       0       0       0      <
       5      -7       5       0       0       0      <
       2     -12       6       0       0       0      <
       6      -9       6       0       0       0      <
      -8       7      -7       0       0       0      <
      -7       8      -7       0       0       0      <
      -6       9      -7       0       0       0      <
      -7       6      -6       0       0       0      <
      -6       7      -6       0       0       0      <
      -5       8      -6       0       0       0      <
      -2      10      -6       0       0       0      <
      -1      11      -6       0       0       0      <
       0      12      -6       0       0       0      <
      -7       4      -5       0       0       0      <
      -6       5      -5       0       0       0      <
      -5       6      -5       0       0       0      o
      -1       9      -5       0       0       0      <
       0      10      -5       0       0       0      <
       3      12      -5       0       0       0      <
      -7       2      -4       0       0       0      <
      -6       3      -4       0       0       0      <
      -5       4      -4       0       0       0      <
       0       8      -4       0       0       0      o
       4      11      -4       0       0       0      <
      -8      -1      -3       0       0       0      <
      -6       1      -3       0       0       0      <
      -5       2      -3       0       0       0      <
       0       6      -3       0       0       0      o
       1       7      -3       0       0       0      o
       4       9      -3       0       0       0      <
       5      10      -3       0       0       0      <
     -11      -6      -2       0       0       0      <
     -10      -5      -2       0       0       0      <
      -9      -4      -2       0       0       0      <
      -8      -3      -2       0       0       0      <
      -7      -2      -2       0       0       0      <
      -6      -1      -2       0       0       0      o
       0       4      -2       0       0       0      <
       1       5      -2       0       0       0      <
       5       8      -2       0       0       0      <
       8      10      -2       0       0       0      <
     -11      -8      -1       0       0       0      <
     -10      -7      -1       0       0       0      <
      -9      -6      -1       0       0       0      o
      -8      -5      -1       0       0       0      <
      -7      -4      -1       0       0       0      <
       5       6      -1       0       0       0      o
       8       8      -1       0       0       0      <
       9       9      -1       0       0       0      <
       5       4       0       0       0       0      <
       9       7       0       0       0       0      <
      -1      -3       1       0       0       0      o
       5       2       1       0       0       0      <
       9       5       1       0       0       0      <
      -6     -10       2       0       0       0      <
      -5      -9       2       0       0       0      <
      -4      -8       2       0       0       0      <
      -3      -7       2       0       0       0      <
      -2      -6       2       0       0       0      <
       4      -1       2       0       0       0      <
       9       3       2       0       0       0      <
       3      -4       3       0       0       0      o
       4      -3       3       0       0       0      o
       8       0       3       0       0       0      <
       9       1       3       0       0       0      <
      -2     -11       4       0       0       0      <
      -1     -10       4       0       0       0      <
       0      -9       4       0       0       0      <
       1      -8       4       0       0       0      <
       2      -7       4       0       0       0      <
       3      -6       4       0       0       0      <
       7      -3       4       0       0       0      <
       8      -2       4       0       0       0      <
      -1     -12       5       0       0       0      <
       0     -11       5       0       0       0      <
       1     -10       5       0       0       0      <
       6      -6       5       0       0       0      <
       7      -5       5       0       0       0      <
       8      -4       5       0       0       0      <
       2     -12       6       0       0       0      <
       3     -11       6       0       0       0      <
       4     -10       6       0       0       0      <
       5      -9       6       0       0       0      <
       6      -8       6       0       0       0      <
     -10       6      -8       0       0       0      <
      -9       7      -8       0       0       0      <
      -8       8      -8       0       0       0      <
      -7       9      -8       0       0       0      <
      -7       7      -7       0       0       0      <
      -6       8      -7       0       0       0      <
      -5       9      -7       0       0       0      <
      -6       6      -6       0       0       0      <
      -5       7      -6       0       0       0      <
      -4       8      -6       0       0       0      <
       0      11      -6       0       0       0      <
       1      12      -6       0       0       0      <
      -4       6      -5       0       0       0      <
      -3       7      -5       0       0       0      <
       1      10      -5       0       0       0      <
       2      11      -5       0       0       0      <
     -12      -3      -4       0       0       0      <
      -3       5      -4       0       0       0      <
      -2       6      -4       0       0       0      <
       2       9      -4       0       0       0      <
       3      10      -4       0       0       0      <
      -2       4      -3       0       0       0      o
      -1       5      -3       0       0       0      o
       3       8      -3       0       0       0      o
       4       9      -3       0       0       0      <
       7      11      -3       0       0       0      <
      -1       3      -2       0       0       0      <
       4       7      -2       0       0       0      <
       5       8      -2       0       0       0      <
       8      10      -2       0       0       0      <
       0       2      -1       0       0       0      <
       5       6      -1       0       0       0      o
       9       9      -1       0       0       0      <
       6       5       0       0       0       0      <
       9       7       0       0       0       0      <
      10       8       0       0       0       0      <
       0      -2       1       0       0       0      <
       6       3       1       0       0       0      o
      10       6       1       0       0       0      <
      11       7       1       0       0       0      <
      -6     -10       2       0       0       0      <
      -5      -9       2       0       0       0      <
      -4      -8       2       0       0       0      <
      -3      -7       2       0       0       0      <
      -2      -6       2       0       0       0      <
      -1      -5       2       0       0       0      <
       0      -4       2       0       0       0      o
       6       1       2       0       0       0      o
       7       2       2       0       0       0      <
      10       4       2       0       0       0      <
      11       5       2       0       0       0      <
      -4     -10       3       0       0       0      <
      -3      -9       3       0       0       0      <
      -2      -8       3       0       0       0      <
      -1      -7       3       0       0       0      o
       0      -6       3       0       0       0      o
       6      -1       3       0       0       0      <
      -3     -11       4       0       0       0      <
      -2     -10       4       0       0       0      <
       6      -3       4       0       0       0      <
       7      -2       4       0       0       0      <
       4      -7       5       0       0       0      <
       5      -6       5       0       0       0      <
       6      -5       5       0       0       0      <
       1     -12       6       0       0       0      <
       2     -11       6       0       0       0      <
       3     -10       6       0       0       0      <
       4      -9       6       0       0       0      <
       5      -8       6       0       0       0      <
       6      -7       6       0       0       0      <
       4     -11       7       0       0       0      <
     -10       6      -8       0       0       0      <
      -9       7      -8       0       0       0      <
      -5      10      -8       0       0       0      <
     -12       2      -7       0       0       0      <
     -11       3      -7       0       0       0      <
     -10       4      -7       0       0       0      <
      -9       5      -7       0       0       0      <
      -8       6      -7       0       0       0      <
      -3      10      -7       0       0       0      <
      -2      11      -7       0       0       0      <
     -10       2      -6       0       0       0      <
      -9       3      -6       0       0       0      <
      -8       4      -6       0       0       0      <
      -7       5      -6       0       0       0      <
      -6       6      -6       0       0       0      <
      -1      10      -6       0       0       0      <
       0      11      -6       0       0       0      <
      -7       3      -5       0       0       0      <
      -6       4      -5       0       0       0      <
      -5       5      -5       0       0       0      <
       0       9      -5       0       0       0      <
       1      10      -5       0       0       0      <
      -5       3      -4       0       0       0      <
      -4       4      -4       0       0       0      <
      -3       5      -4       0       0       0      <
       2       9      -4       0       0       0      <
       3      10      -4       0       0       0      <
      -3       3      -3       0       0       0      o
      -2       4      -3       0       0       0      o
       3       8      -3       0       0       0      <
       4       9      -3       0       0       0      <
       7      11      -3       0       0       0      <
      -2       2      -2       0       0       0      o
       4       7      -2       0       0       0      <
       5       8      -2       0       0       0      <
       8      10      -2       0       0       0      <
       5       6      -1       0       0       0      <
       9       9      -1       0       0       0      <
       6       5       0       0       0       0      <
      10       8       0       0       0       0      <
       6       3       1       0       0       0      <
       7       4       1       0       0       0      <
      10       6       1       0       0       0      o
      11       7       1       0       0       0      <
      -6     -10       2       0       0       0      <
       0      -4       2       0       0       0      o
       1      -3       2       0       0       0      <
       7       2       2       0       0       0      o
      11       5       2       0       0       0      <
      12       6       2       0       0       0      <
      -4     -10       3       0       0       0      <
      -3      -9       3       0       0       0      <
      -2      -8       3       0       0       0      o
      -1      -7       3       0       0       0      o
       0      -6       3       0       0       0      o
       1      -5       3       0       0       0      o
       8       1       3       0       0       0      <
      -3     -11       4       0       0       0      <
      -2     -10       4       0       0       0      <
      -1      -9       4       0       0       0      <
       0      -8       4       0       0       0      <
       1      -7       4       0       0       0      <
       7      -2       4       0       0       0      <
       8      -1       4       0       0       0      <
      -1     -11       5       0       0       0      <
       0     -10       5       0       0       0      <
       7      -4       5       0       0       0      o
       8      -3       5       0       0       0      <
       6      -7       6       0       0       0      <
       7      -6       6       0       0       0      <
       4     -11       7       0       0       0      <
       5     -10       7       0       0       0      <
     -11       4      -8       0       0       0      <
     -10       5      -8       0       0       0      <
      -9       6      -8       0       0       0      <
      -8       7      -8       0       0       0      <
      -3      11      -8       0       0       0      <
      -8       5      -7       0       0       0      <
      -7       6      -7       0       0       0      <
      -6       7      -7       0       0       0      <
      -5       8      -7       0       0       0      <
      -1      11      -7       0       0       0      <
       0      12      -7       0       0       0      <
      -5       6      -6       0       0       0      <
      -4       7      -6       0       0       0      <
      -3       8      -6       0       0       0      <
       1      11      -6       0       0       0      <
       2      12      -6       0       0       0      <
     -12      -2      -5       0       0       0      <
     -11      -1      -5       0       0       0      <
     -10       0      -5       0       0       0      <
      -2       7      -5       0       0       0      <
      -1       8      -5       0       0       0      <
       3      11      -5       0       0       0      <
       4      12      -5       0       0       0      <
     -12      -4      -4       0       0       0      <
     -11      -3      -4       0       0       0      <
     -10      -2      -4       0       0       0      <
      -9      -1      -4       0       0       0      <
      -8       0      -4       0       0       0      <
      -7       1      -4       0       0       0      <
       0       7      -4       0       0       0      <
       4      10      -4       0       0       0      <
       5      11      -4       0       0       0      <
     -12      -6      -3       0       0       0      <
     -11      -5      -3       0       0       0      <
     -10      -4      -3       0       0       0      <
      -9      -3      -3       0       0       0      <
      -8      -2      -3       0       0       0      <
      -7      -1      -3       0       0       0      <
      -6       0      -3       0       0       0      <
      -5       1      -3       0       0       0      <
       2       7      -3       0       0       0      <
       6      10      -3       0       0       0      <
       7      11      -3       0       0       0      <
     -11      -7      -2       0       0       0      <
      -4       0      -2       0       0       0      o
      -3       1      -2       0       0       0      o
       3       6      -2       0       0       0      <
       4       7      -2       0       0       0      <
       7       9      -2       0       0       0      <
       8      10      -2       0       0       0      <
       5       6      -1       0       0       0      <
       9       9      -1       0       0       0      <
       6       5       0       0       0       0      <
      10       8       0       0       0       0      <
       7       4       1       0       0       0      <
      11       7       1       0       0       0      <
       2      -2       2       0       0       0      o
       3      -1       2       0       0       0      o
       8       3       2       0       0       0      <
       9       4       2       0       0       0      <
      12       6       2       0       0       0      <
       3      -3       3       0       0       0      o
       4      -2       3       0       0       0      o
       9       2       3       0       0       0      <
      10       3       3       0       0       0      <
       4      -4       4       0       0       0      o
       5      -3       4       0       0       0      <
       3      -7       5       0       0       0      <
       4      -6       5       0       0       0      <
       5      -5       5       0       0       0      <
       6      -4       5       0       0       0      o
       2     -10       6       0       0       0      <
       3      -9       6       0       0       0      <
       4      -8       6       0       0       0      <
       5      -7       6       0       0       0      <
       6      -6       6       0       0       0      <
       3     -11       7       0       0       0      <
       4     -10       7       0       0       0      <
       5      -9       7       0       0       0      <
       6      -8       7       0       0       0      <
      -6       8      -8       0       0       0      <
      -5       9      -8       0       0       0      <
      -4      10      -8       0       0       0      <
     -12       1      -7       0       0       0      <
     -11       2      -7       0       0       0      <
     -10       3      -7       0       0       0      <
      -9       4      -7       0       0       0      <
      -3       9      -7       0       0       0      <
      -2      10      -7       0       0       0      <
      -1      11      -7       0       0       0      <
     -12      -1      -6       0       0       0      <
     -10       1      -6       0       0       0      <
      -9       2      -6       0       0       0      <
      -8       3      -6       0       0       0      <
      -7       4      -6       0       0       0      <
      -6       5      -6       0       0       0      <
       0      10      -6       0       0       0      <
       1      11      -6       0       0       0      <
      -5       4      -5       0       0       0      <
      -4       5      -5       0       0       0      <
      -3       6      -5       0       0       0      <
       2      10      -5       0       0       0      <
       3      11      -5       0       0       0      <
      -2       5      -4       0       0       0      <
      -1       6      -4       0       0       0      o
       4      10      -4       0       0       0      <
       5      11      -4       0       0       0      <
     -12      -6      -3       0       0       0      <
     -11      -5      -3       0       0       0      <
     -10      -4      -3       0       0       0      <
      -9      -3      -3       0       0       0      <
      -8      -2      -3       0       0       0      <
      -7      -1      -3       0       0       0      <
       1       6      -3       0       0       0      <
       6      10      -3       0       0       0      <
     -11      -7      -2       0       0       0      <
     -10      -6      -2       0       0       0      <
      -9      -5      -2       0       0       0      <
      -8      -4      -2       0       0       0      o
      -7      -3      -2       0       0       0      <
      -6      -2      -2       0       0       0      o
      -5      -1      -2       0       0       0      o
       3       6      -2       0       0       0      <
       7       9      -2       0       0       0      <
       8      10      -2       0       0       0      <
     -10      -8      -1       0       0       0      <
      -2       0      -1       0       0       0      <
       4       5      -1       0       0       0      <
       5       6      -1       0       0       0      <
       9       9      -1       0       0       0      <
       6       5       0       0       0       0      <
       7       6       0       0       0       0      <
      10       8       0       0       0       0      <
       2       0       1       0       0       0      o
       7       4       1       0       0       0      <
       8       5       1       0       0       0      <
      11       7       1       0       0       0      <
       3      -1       2       0       0       0      o
       4       0       2       0       0       0      o
       9       4       2       0       0       0      <
       5      -1       3       0       0       0      o
      10       3       3       0       0       0      <
      11       4       3       0       0       0      <
       6      -2       4       0       0       0      <
       7      -1       4       0       0       0      <
      -2     -11       5       0       0       0      <
       7      -3       5       0       0       0      <
       8      -2       5       0       0       0      <
       7      -5       6       0       0       0      <
      -6       9      -9       0       0       0      <
      -5      10      -9       0       0       0      <
     -11       3      -8       0       0       0      <
     -10       4      -8       0       0       0      <
      -9       5      -8       0       0       0      <
      -8       6      -8       0       0       0      <
      -2      11      -8       0       0       0      <
      -7       5      -7       0       0       0      <
      -6       6      -7       0       0       0      <
      -5       7      -7       0       0       0      <
      -4       8      -7       0       0       0      <
       1      12      -7       0       0       0      <
      -2       8      -6       0       0       0      <
      -1       9      -6       0       0       0      <
       3      12      -6       0       0       0      <
     -12      -3      -5       0       0       0      <
     -11      -2      -5       0       0       0      <
     -10      -1      -5       0       0       0      <
      -8       1      -5       0       0       0      <
      -7       2      -5       0       0       0      <
       1       9      -5       0       0       0      <
       2      10      -5       0       0       0      <
     -12      -5      -4       0       0       0      <
      -4       3      -4       0       0       0      o
      -3       4      -4       0       0       0      o
       3       9      -4       0       0       0      <
       4      10      -4       0       0       0      <
       0       5      -3       0       0       0      o
       5       9      -3       0       0       0      <
       6      10      -3       0       0       0      <
      -9      -5      -2       0       0       0      <
       2       5      -2       0       0       0      <
       3       6      -2       0       0       0      <
       7       9      -2       0       0       0      <
       8      10      -2       0       0       0      <
     -10      -8      -1       0       0       0      <
      -9      -7      -1       0       0       0      <
      -8      -6      -1       0       0       0      <
      -7      -5      -1       0       0       0      o
      -6      -4      -1       0       0       0      <
      -5      -3      -1       0       0       0      o
      -4      -2      -1       0       0       0      o
      -3      -1      -1       0       0       0      o
       5       6      -1       0       0       0      o
       9       9      -1       0       0       0      <
      -9      -9       0       0       0       0      <
      -8      -8       0       0       0       0      <
       7       6       0       0       0       0      <
       3       1       1       0       0       0      o
       8       5       1       0       0       0      <
       9       6       1       0       0       0      <
       5       1       2       0       0       0      o
      10       5       2       0       0       0      <
      11       6       2       0       0       0      <
       7       1       3       0       0       0      <
      -4     -11       4       0       0       0      <
      -3     -10       4       0       0       0      o
      -2      -9       4       0       0       0      <
      -1      -8       4       0       0       0      <
       0      -7       4       0       0       0      <
       8       0       4       0       0       0      <
       9       1       4       0       0       0      <
      -2     -11       5       0       0       0      <
      -1     -10       5       0       0       0      <
       0      -9       5       0       0       0      <
       1      -8       5       0       0       0      <
       2      -7       5       0       0       0      <
       3      -6       5       0       0       0      <
       0     -11       6       0       0       0      <
       1     -10       6       0       0       0      <
       2      -9       6       0       0       0      <
       3      -8       6       0       0       0      <
       4      -7       6       0       0       0      <
       5      -6       6       0       0       0      <
       2     -11       7       0       0       0      <
       3     -10       7       0       0       0      <
       4      -9       7       0       0       0      <
       5      -8       7       0       0       0      <
       6      -7       7       0       0       0      <
       5     -10       8       0       0       0      <
     -10       5      -9       0       0       0      <
      -9       6      -9       0       0       0      <
      -8       7      -9       0       0       0      <
      -6       7      -8       0       0       0      o
      -5       8      -8       0       0       0      <
      -4       9      -8       0       0       0      <
     -12       0      -7       0       0       0      <
     -11       1      -7       0       0       0      <
     -10       2      -7       0       0       0      <
      -9       3      -7       0       0       0      <
      -2       9      -7       0       0       0      <
      -1      10      -7       0       0       0      <
      -7       3      -6       0       0       0      <
      -6       4      -6       0       0       0      <
      -5       5      -6       0       0       0      <
      -4       6      -6       0       0       0      <
       1      10      -6       0       0       0      <
       2      11      -6       0       0       0      <
      -2       6      -5       0       0       0      <
      -1       7      -5       0       0       0      <
       4      11      -5       0       0       0      <
     -12      -5      -4       0       0       0      <
     -11      -4      -4       0       0       0      <
     -10      -3      -4       0       0       0      <
      -9      -2      -4       0       0       0      <
      -8      -1      -4       0       0       0      <
      -6       1      -4       0       0       0      <
       2       8      -4       0       0       0      <
       6      11      -4       0       0       0      <
      -2       3      -3       0       0       0      o
       4       8      -3       0       0       0      <
       5       9      -3       0       0       0      <
       1       4      -2       0       0       0      o
       2       5      -2       0       0       0      <
       7       9      -2       0       0       0      <
     -10      -8      -1       0       0       0      <
      -9      -7      -1       0       0       0      <
      -8      -6      -1       0       0       0      <
      -7      -5      -1       0       0       0      <
      -6      -4      -1       0       0       0      <
      -5      -3      -1       0       0       0      <
      -4      -2      -1       0       0       0      <
       4       5      -1       0       0       0      <
       5       6      -1       0       0       0      o
       9       9      -1       0       0       0      <
       6       5       0       0       0       0      <
       7       6       0       0       0       0      o
       3       1       1       0       0       0      o
       8       5       1       0       0       0      <
       9       6       1       0       0       0      <
      -7     -10       2       0       0       0      <
      -6      -9       2       0       0       0      <
      -5      -8       2       0       0       0      <
      -4      -7       2       0       0       0      <
       6       2       2       0       0       0      o
      10       5       2       0       0       0      <
      11       6       2       0       0       0      <
      -5     -10       3       0       0       0      <
      -4      -9       3       0       0       0      <
      -3      -8       3       0       0       0      <
      -2      -7       3       0       0       0      o
      -1      -6       3       0       0       0      o
       0      -5       3       0       0       0      o
       1      -4       3       0       0       0      o
       8       2       3       0       0       0      <
       2      -5       4       0       0       0      <
       3      -4       4       0       0       0      <
       4      -3       4       0       0       0      o
       9       1       4       0       0       0      <
      10       2       4       0       0       0      <
       5      -4       5       0       0       0      <
       6      -3       5       0       0       0      <
       7      -4       6       0       0       0      o
       0     -12       7       0       0       0      <
       1     -11       7       0       0       0      <
       2     -10       7       0       0       0      <
       3     -11       8       0       0       0      <
       4     -10       8       0       0       0      <
       5      -9       8       0       0       0      <
      -7       7      -9       0       0       0      <
      -6       8      -9       0       0       0      <
      -5       9      -9       0       0       0      <
      -4      10      -9       0       0       0      <
     -11       2      -8       0       0       0      <
     -10       3      -8       0       0       0      <
      -9       4      -8       0       0       0      <
      -8       5      -8       0       0       0      <
      -1      11      -8       0       0       0      <
      -5       6      -7       0       0       0      <
      -4       7      -7       0       0       0      o
      -3       8      -7       0       0       0      <
       2      12      -7       0       0       0      <
     -12      -2      -6       0       0       0      <
     -11      -1      -6       0       0       0      <
     -10       0      -6       0       0       0      <
       0       9      -6       0       0       0      <
       1      10      -6       0       0       0      <
     -12      -4      -5       0       0       0      <
     -11      -3      -5       0       0       0      <
      -5       3      -5       0       0       0      o
      -4       4      -5       0       0       0      <
      -3       5      -5       0       0       0      <
      -2       6      -5       0       0       0      <
       3      10      -5       0       0       0      <
       4      11      -5       0       0       0      <
       1       7      -4       0       0       0      <
       2       8      -4       0       0       0      <
       6      11      -4       0       0       0      <
     -11      -6      -3       0       0       0      <
     -10      -5      -3       0       0       0      <
      -9      -4      -3       0       0       0      <
      -8      -3      -3       0       0       0      <
      -7      -2      -3       0       0       0      <
      -6      -1      -3       0       0       0      <
      -4       1      -3       0       0       0      o
      -3       2      -3       0       0       0      o
       4       8      -3       0       0       0      <
       5       9      -3       0       0       0      <
       1       4      -2       0       0       0      o
       7       9      -2       0       0       0      <
       8      10      -2       0       0       0      <
       4       5      -1       0       0       0      <
       5       6      -1       0       0       0      o
       9       9      -1       0       0       0      <
      -9      -9       0       0       0       0      <
      -8      -8       0       0       0       0      <
      -7      -7       0       0       0       0      <
       7       6       0       0       0       0      <
       8       7       0       0       0       0      <
       4       2       1       0       0       0      <
      10       7       1       0       0       0      <
      11       8       1       0       0       0      <
      -6      -9       2       0       0       0      <
      -5      -8       2       0       0       0      o
      -4      -7       2       0       0       0      <
       7       3       2       0       0       0      <
       8       4       2       0       0       0      <
      -5     -10       3       0       0       0      <
      -4      -9       3       0       0       0      <
      -3      -8       3       0       0       0      <
      -2      -7       3       0       0       0      o
       0      -5       3       0       0       0      o
       1      -4       3       0       0       0      o
       2      -3       3       0       0       0      o
       3      -2       3       0       0       0      o
       9       3       3       0       0       0      <
      10       4       3       0       0       0      <
       5      -2       4       0       0       0      <
       6      -1       4       0       0       0      <
       8      -1       5       0       0       0      <
      -1     -11       6       0       0       0      <
       0     -10       6       0       0       0      <
       1      -9       6       0       0       0      <
       2      -8       6       0       0       0      <
       3      -7       6       0       0       0      <
       0     -12       7       0       0       0      <
       1     -11       7       0       0       0      <
       2     -10       7       0       0       0      o
       3      -9       7       0       0       0      <
       4      -8       7       0       0       0      <
       5      -7       7       0       0       0      <
       6      -6       7       0       0       0      <
# start Validation Reply Form
_vrf_ATOM007_I
;
PROBLEM: _atom_site_aniso_label is missing
RESPONSE: All atoms were refined with one isotropic displacement parameter.
;
_vrf_PLAT183_I
;
PROBLEM: Missing _cell_measurement_reflns_used Value ....     Please Do !  
RESPONSE: Cell parameters were determined by the software PETS. No output 
information for this parameter was given.
;
_vrf_PLAT184_I
;
PROBLEM: Missing _cell_measurement_theta_min Value ......     Please Do !  
RESPONSE: Cell parameters were determined by the software PETS. No output 
information for this parameter was given.
;
_vrf_PLAT185_I
;
PROBLEM: Missing _cell_measurement_theta_max Value ......     Please Do !  
RESPONSE: Cell parameters were determined by the software PETS. No output 
information for this parameter was given.
;
_vrf_PLAT201_I
;
PROBLEM: Isotropic non-H Atoms in Main Residue(s) .......         30 Report
RESPONSE: All atoms were refined with one isotropic displacement parameter.
;
_vrf_PLAT881_I
;
PROBLEM: No Datum for _diffrn_reflns_av_R_equivalents ...     Please Do !  
RESPONSE: Data were refined dynamically considering separetely each electron 
diffraction pattern.
;
_vrf_PLAT149_I
;
PROBLEM: s.u. on the   beta    Angle is Too Large .......       0.50 Degree
RESPONSE: This value is inside a standard error for 3D ED data.
;
_vrf_PLAT340_I
;
PROBLEM: Low Bond Precision on  C-C Bonds ...............       0.03 Ang.  
RESPONSE: Bond precision is inside a standard error for electron diffraction.
;
_vrf_PLAT410_I
;
PROBLEM: Short Intra H...H Contact  H2       ..H18      .       1.84 Ang.  
RESPONSE: This values is similar to what observed in perylene and 
quaterrylene structures.
;
# end Validation Reply Form
